# Supplementary material for: Mutational pressure by host APOBEC3s more strongly affects genes expressed early in the lytic phase of herpes simplex virus-1 (HSV-1) and human polyomavirus (HPyV) infection
Source: PLoS Pathog. 2021 Apr 30;17(4):e1009560. doi: 10.1371/journal.ppat.1009560 (PMC8115780; doi:10.1371/journal.ppat.1009560)
Supplement: S3 Table — (XLSX) [file ppat.1009560.s013.xlsx]

## Sheet: Sheet1
Supplemental Table 3. HSV1 genes and their kinetics
Gene	Kinetics	Found in Tegument?	Essential for Cultures?	Protein and ProteinID
RL1	Late	Yes	Nonessential	neurovirulence protein ICP34.5 YP_009137134.1
RL2	Immediate Early	Yes	Nonessential	ubiquitin E3 ligase ICP0 YP_009137074.1
RS1	Immediate Early	Yes	Essential	transcriptional regulator ICP4 YP_009137135.1
UL1	Late	No	Essential	envelope glycoprotein L YP_009137075.1
UL10	Late	No	Nonessential	envelope glycoprotein M YP_009137084.1
UL11	Late	Yes	Nonessential	myristylated tegument protein YP_009137085.1
UL12	Early	No	Nonessential	deoxyribonuclease YP_009137086.1
UL13	Late	Yes	Nonessential	tegument serine threonine protein kinase YP_009137087.1
UL14	Late	Yes	Nonessential	tegument protein UL14 YP_009137088.1
UL15	Late	No	Essential	DNA packaging terminase subunit 1 YP_009137089.1
UL16	Late	Yes	Essential	tegument protein UL16 YP_009137090.1
UL17	Late	No	Nonessential	DNA packaging tegument protein UL17 YP_009137091.1
UL18	Late	No	Essential	capsid triplex subunit 2 YP_009137092.1
UL19	Late	No	Essential	major capsid protein YP_009137093.1
UL2	Early	No	Nonessential	uracil DNA glycosylase YP_009137076.1
UL20	Late	No	Nonessential	envelope protein UL20 YP_009137094.1
UL21	Late	Yes	Nonessential	tegument protein UL21 YP_009137095.1
UL22	Late	No	Essential	envelope glycoprotein H YP_009137096.1
UL23	Early	Yes	Nonessential	involved in nucleotide metabolism YP_009137097.1
UL24	Late	No	Nonessential	nuclear protein UL24 YP_009137098.1
UL25	Late	No	Essential	DNA packaging tegument protein UL25 YP_009137099.1
UL26	Late	No	Essential	capsid maturation protease YP_009137100.1
UL26.5	Late	No	Essential	capsid scaffold protein YP_009137101.1
UL27	Late	No	Essential	envelope glycoprotein B YP_009137102.1
UL28	Late	No	Essential	DNA packaging terminase subunit 2 YP_009137103.1
UL29	Early	No	Essential	single stranded DNA binding protein YP_009137104.1
UL3	Late	No	Nonessential	nuclear protein UL3 YP_009137077.1
UL30	Early	No	Essential	DNA polymerase catalytic subunit YP_009137105.1
UL31	Late	No	Essential	nuclear egress lamina protein YP_009137106.1
UL32	Late	No	Essential	DNA packaging protein UL32 YP_009137107.1
UL33	Late	No	Essential	DNA packaging protein UL33 YP_009137108.1
UL34	Late	No	Essential	nuclear egress membrane protein YP_009137109.1
UL35	Late	No	Nonessential	small capsid protein YP_009137110.1
UL36	Late	Yes	Essential	large tegument protein YP_009137111.1
UL37	Late	Yes	Essential	tegument protein UL37 YP_009137112.1
UL38	Late	No	Essential	capsid triplex subunit 1 YP_009137113.1
UL39	Early	No	Nonessential	ribonucleotide reductase subunit 1 YP_009137114.1
UL4	Late	No	Nonessential	nuclear protein UL4 YP_009137078.1
UL40	Early	No	Unknown	ribonucleotide reductase subunit 2 YP_009137115.1
UL41	Late	Yes	Nonessential	tegument host shutoff protein YP_009137116.1
UL42	Early	No	Essential	DNA polymerase processivity subunit YP_009137117.1
UL43	Late	No	Nonessential	envelope protein UL43 YP_009137118.1
UL44	Late	No	Nonessential	envelope glycoprotein C YP_009137119.1
UL45	Late	No	Nonessential	membrane protein UL45 YP_009137120.1
UL46	Late	Yes	Nonessential	tegument protein VP11 12 YP_009137121.1
UL47	Late	Yes	Nonessential	tegument protein VP13 14 YP_009137122.1
UL48	Late	Yes	Essential	transactivating tegument protein VP16 YP_009137123.1
UL49	Late	Yes	Nonessential	tegument protein VP22 YP_009137124.1
UL49A	Late	No	Essential	envelope glycoprotein N YP_009137125.1
UL5	Early	No	Essential	helicase primase helicase subunit YP_009137079.1
UL50	Early	Yes	Nonessential	deoxyuridine triphosphatase YP_009137126.1
UL51	Late	Yes	Nonessential	tegument protein UL51 YP_009137127.1
UL52	Early	No	Essential	helicase primase primase subunit YP_009137128.1
UL53	Late	No	Nonessential	envelope glycoprotein K YP_009137129.1
UL54	Immediate Early	No	Essential	multifunctional expression regulator YP_009137130.1
UL55	Late	Yes	Nonessential	nuclear protein UL55 YP_009137131.1
UL56	Late	No	Nonessential	membrane protein UL56 YP_009137132.1
UL6	Late	No	Essential	capsid portal protein YP_009137080.1
UL7	Late	Yes	Nonessential	tegument protein UL7 YP_009137081.1
UL8	Early	No	Essential	helicase primase subunit YP_009137082.1
UL9	Early	No	Essential	DNA replication origin binding helicase YP_009137083.1
US1	Immediate Early	No	Nonessential	regulatory protein ICP22 YP_009137136.1
US10	Late	Yes	Nonessential	virion protein US10 YP_009137146.1
US11	Late	Yes	Nonessential	tegument protein US11 YP_009137147.1
US12	Immediate Early	No	Nonessential	TAP transporter inhibitor ICP47 YP_009137148.1
US2	Late	Yes	Nonessential	virion protein US2 YP_009137137.1
US3	Late	Yes	Nonessential	serine threonine protein kinase US3 YP_009137138.1
US4	Late	No	Nonessential	envelope glycoprotein G YP_009137139.1
US5	Late	No	Nonessential	envelope glycoprotein J YP_009137140.1
US6	Late	No	Essential	envelope glycoprotein D YP_009137141.1
US7	Late	No	Nonessential	envelope glycoprotein I YP_009137142.1
US8	Late	No	Nonessential	envelope glycoprotein E YP_009137143.1
US8A	Late	No	Nonessential	membrane protein US8A YP_009137144.1
US9	Late	No	Nonessential	membrane protein US9 YP_009137145.1
