# Supplementary material for: Mutational pressure by host APOBEC3s more strongly affects genes expressed early in the lytic phase of herpes simplex virus-1 (HSV-1) and human polyomavirus (HPyV) infection
Source: PLoS Pathog. 2021 Apr 30;17(4):e1009560. doi: 10.1371/journal.ppat.1009560 (PMC8115780; doi:10.1371/journal.ppat.1009560)
Supplement: S1 Data — (XLSX) [file ppat.1009560.s017.xlsx]

## Sheet: hpyv_complete
species	accession	product	proteinid	motif	mut position	strand	shuffle	below	observed	expected	expectedsd	reptrfrac below	reptrfrac observed	reptrfrac expected	reptrfrac expectedsd
Human polyomavirus 1	NC_001538	VP1	YP_717939.1	AA	2	1	n3	0.943	198	187.231	6.67365	0.988	0.69697	0.661802	0.0154882
Human polyomavirus 1	NC_001538	VP1	YP_717939.1	AG	2	1	n3	0.99	163	147.356	6.16679	0.102	0.680982	0.711685	0.0240823
Human polyomavirus 1	NC_001538	VP1	YP_717939.1	AC	2	1	n3	0.052	116	124.995	6.26538	0.018	0.698276	0.74852	0.02462
Human polyomavirus 1	NC_001538	VP1	YP_717939.1	AT	2	1	n3	0.01	134	151.418	7.91513	0.92	0.679104	0.662422	0.0114596
Human polyomavirus 1	NC_001538	VP1	YP_717939.1	GA	2	1	n3	0	111	137.129	6.26884	0.129	0.630631	0.654874	0.0223376
Human polyomavirus 1	NC_001538	VP1	YP_717939.1	GG	2	1	n3	1	152	124.16	5.76059	0.003	0.730263	0.79748	0.0250004
Human polyomavirus 1	NC_001538	VP1	YP_717939.1	GC	2	1	n3	0.788	98	90.716	7.87803	0.17	0.683673	0.707983	0.0277677
Human polyomavirus 1	NC_001538	VP1	YP_717939.1	GT	2	1	n3	0.052	116	124.995	6.26538	0.998	0.715517	0.644519	0.0224314
Human polyomavirus 1	NC_001538	VP1	YP_717939.1	CA	2	1	n3	0.999	158	137.19	6.50384	0.187	0.525316	0.544154	0.0210439
Human polyomavirus 1	NC_001538	VP1	YP_717939.1	CG	2	1	n3	0	4	68.294	7.99334	1	0.75	0.514851	0.00180816
Human polyomavirus 1	NC_001538	VP1	YP_717939.1	CC	2	1	n3	1	152	124.16	5.76059	0.041	0.677632	0.724203	0.0270098
Human polyomavirus 1	NC_001538	VP1	YP_717939.1	CT	2	1	n3	0.99	163	147.356	6.16679	0.34	0.558282	0.567033	0.0217353
Human polyomavirus 1	NC_001538	VP1	YP_717939.1	TA	2	1	n3	0.26	144	149.45	9.7442	0.5	0.611111	0.610934	0.0122547
Human polyomavirus 1	NC_001538	VP1	YP_717939.1	TG	2	1	n3	0.999	158	137.19	6.50384	0.145	0.753165	0.777298	0.0227409
Human polyomavirus 1	NC_001538	VP1	YP_717939.1	TC	2	1	n3	0	111	137.129	6.26884	1	0.837838	0.716202	0.0249466
Human polyomavirus 1	NC_001538	VP1	YP_717939.1	TT	2	1	n3	0.943	198	187.231	6.67365	0.008	0.580808	0.62152	0.0189003
Human polyomavirus 1	NC_001538	VP1	YP_717939.1	AAA	3	1	n3	0.969	77	65.686	5.79149	0.987	0.714286	0.646708	0.0318622
Human polyomavirus 1	NC_001538	VP1	YP_717939.1	AAG	3	1	n3	0.329	44	45.325	4.33329	0.16	0.681818	0.731364	0.0497512
Human polyomavirus 1	NC_001538	VP1	YP_717939.1	AAC	3	1	n3	0.554	37	35.74	4.45717	0.163	0.675676	0.730963	0.0549382
Human polyomavirus 1	NC_001538	VP1	YP_717939.1	AAT	3	1	n3	0.412	39	39.48	4.05359	0.852	0.641026	0.586234	0.0504042
Human polyomavirus 1	NC_001538	VP1	YP_717939.1	AGA	3	1	n3	0.117	39	44.19	4.84602	0.726	0.589744	0.555789	0.0525656
Human polyomavirus 1	NC_001538	VP1	YP_717939.1	AGG	3	1	n3	1	51	37.636	4.23952	0.334	0.705882	0.729141	0.0569306
Human polyomavirus 1	NC_001538	VP1	YP_717939.1	AGC	3	1	n3	0.995	38	26.812	4.18672	0.588	0.710526	0.695536	0.0708247
Human polyomavirus 1	NC_001538	VP1	YP_717939.1	AGT	3	1	n3	0.172	35	38.718	4.46077	0.891	0.685714	0.61978	0.0536215
Human polyomavirus 1	NC_001538	VP1	YP_717939.1	ACA	3	1	n3	0.959	43	35.154	4.1967	0.457	0.604651	0.609299	0.0593225
Human polyomavirus 1	NC_001538	VP1	YP_717939.1	ACG	3	1	n3	0	1	15.745	3.43278	0	0	0.552935	0.0995071
Human polyomavirus 1	NC_001538	VP1	YP_717939.1	ACC	3	1	n3	0.599	37	35.378	4.56937	0.046	0.594595	0.705453	0.0647318
Human polyomavirus 1	NC_001538	VP1	YP_717939.1	ACT	3	1	n3	0.172	35	38.718	4.46077	0.605	0.514286	0.498836	0.0574145
Human polyomavirus 1	NC_001538	VP1	YP_717939.1	ATA	3	1	n3	0.113	31	36.119	4.55553	0.003	0.677419	0.809063	0.0448575
Human polyomavirus 1	NC_001538	VP1	YP_717939.1	ATG	3	1	n3	0.375	37	37.772	3.7659	0.975	0.972973	0.904458	0.0378313
Human polyomavirus 1	NC_001538	VP1	YP_717939.1	ATC	3	1	n3	0.006	26	37.047	4.34911	0.888	0.846154	0.776255	0.0559412
Human polyomavirus 1	NC_001538	VP1	YP_717939.1	ATT	3	1	n3	0.412	39	39.48	4.05359	0.021	0.512821	0.626351	0.0567175
Human polyomavirus 1	NC_001538	VP1	YP_717939.1	GAA	3	1	n3	0.068	42	47.123	4.11143	0.238	0.595238	0.623539	0.0430545
Human polyomavirus 1	NC_001538	VP1	YP_717939.1	GAG	3	1	n3	0.242	27	29.486	4.33749	0.114	0.62963	0.701525	0.0613439
Human polyomavirus 1	NC_001538	VP1	YP_717939.1	GAC	3	1	n3	0.014	16	23.473	3.7501	0.005	0.375	0.591147	0.080781
Human polyomavirus 1	NC_001538	VP1	YP_717939.1	GAT	3	1	n3	0.006	26	37.047	4.34911	0	0.461538	0.584251	0.0426782
Human polyomavirus 1	NC_001538	VP1	YP_717939.1	GGA	3	1	n3	0.623	42	40.038	4.47801	0.563	0.47619	0.464074	0.0589736
Human polyomavirus 1	NC_001538	VP1	YP_717939.1	GGG	3	1	n3	1	50	29.828	5.05771	0.531	0.62	0.613983	0.0673949
Human polyomavirus 1	NC_001538	VP1	YP_717939.1	GGC	3	1	n3	0.859	23	18.916	3.4947	0.802	0.608696	0.518854	0.100314
Human polyomavirus 1	NC_001538	VP1	YP_717939.1	GGT	3	1	n3	0.599	37	35.378	4.56937	0.999	0.756757	0.519689	0.0620311
Human polyomavirus 1	NC_001538	VP1	YP_717939.1	GCA	3	1	n3	0.803	36	31.648	4.45736	0.808	0.666667	0.603609	0.0649389
Human polyomavirus 1	NC_001538	VP1	YP_717939.1	GCG	3	1	n3	0	1	13.34	3.27115	1	1	0.499591	0.123533
Human polyomavirus 1	NC_001538	VP1	YP_717939.1	GCC	3	1	n3	0.859	23	18.916	3.4947	0.209	0.608696	0.683729	0.100835
Human polyomavirus 1	NC_001538	VP1	YP_717939.1	GCT	3	1	n3	0.995	38	26.812	4.18672	0.196	0.552632	0.610214	0.0703553
Human polyomavirus 1	NC_001538	VP1	YP_717939.1	GTA	3	1	n3	0.13	34	39.632	5.42831	0.234	0.529412	0.565982	0.0512006
Human polyomavirus 1	NC_001538	VP1	YP_717939.1	GTG	3	1	n3	0.721	29	26.15	4.12304	0.028	0.517241	0.657293	0.0772414
Human polyomavirus 1	NC_001538	VP1	YP_717939.1	GTC	3	1	n3	0.014	16	23.473	3.7501	0.981	0.8125	0.627144	0.0840931
Human polyomavirus 1	NC_001538	VP1	YP_717939.1	GTT	3	1	n3	0.554	37	35.74	4.45717	0.411	0.567568	0.580545	0.0599473
Human polyomavirus 1	NC_001538	VP1	YP_717939.1	CAA	3	1	n3	0.651	37	34.836	4.06289	0.761	0.621622	0.580944	0.0572337
Human polyomavirus 1	NC_001538	VP1	YP_717939.1	CAG	3	1	n3	1	55	38.432	4.1655	0.466	0.709091	0.714411	0.0533173
Human polyomavirus 1	NC_001538	VP1	YP_717939.1	CAC	3	1	n3	0.721	29	26.15	4.12304	0.68	0.862069	0.831173	0.0596908
Human polyomavirus 1	NC_001538	VP1	YP_717939.1	CAT	3	1	n3	0.375	37	37.772	3.7659	0.875	0.837838	0.793545	0.0363775
Human polyomavirus 1	NC_001538	VP1	YP_717939.1	CGA	3	1	n3	0	0	17.311	3.95908	0	0	0.958245	0.0407151
Human polyomavirus 1	NC_001538	VP1	YP_717939.1	CGG	3	1	n3	0	2	21.898	3.90891	0	0.5	0.982513	0.0261919
Human polyomavirus 1	NC_001538	VP1	YP_717939.1	CGC	3	1	n3	0	1	13.34	3.27115	0	0	0.974456	0.0413034
Human polyomavirus 1	NC_001538	VP1	YP_717939.1	CGT	3	1	n3	0	1	15.745	3.43278	0.429	1	0.969862	0.0381012
Human polyomavirus 1	NC_001538	VP1	YP_717939.1	CCA	3	1	n3	1	49	34.798	4.13294	0.622	0.469388	0.448807	0.0599607
Human polyomavirus 1	NC_001538	VP1	YP_717939.1	CCG	3	1	n3	0	2	21.898	3.90891	1	1	0.532258	0.0793629
Human polyomavirus 1	NC_001538	VP1	YP_717939.1	CCC	3	1	n3	1	50	29.828	5.05771	0.798	0.74	0.678268	0.0735446
Human polyomavirus 1	NC_001538	VP1	YP_717939.1	CCT	3	1	n3	1	51	37.636	4.23952	0.948	0.607843	0.499368	0.0655023
Human polyomavirus 1	NC_001538	VP1	YP_717939.1	CTA	3	1	n3	0.692	37	34.113	4.79711	0.657	0.459459	0.434634	0.0575682
Human polyomavirus 1	NC_001538	VP1	YP_717939.1	CTG	3	1	n3	1	55	38.432	4.1655	0.856	0.8	0.735556	0.0573068
Human polyomavirus 1	NC_001538	VP1	YP_717939.1	CTC	3	1	n3	0.242	27	29.486	4.33749	0.927	0.814815	0.712854	0.0681825
Human polyomavirus 1	NC_001538	VP1	YP_717939.1	CTT	3	1	n3	0.329	44	45.325	4.33329	0.314	0.613636	0.637871	0.049883
Human polyomavirus 1	NC_001538	VP1	YP_717939.1	TAA	3	1	n3	0.692	42	39.586	3.87487	0.788	0.833333	0.800568	0.0393681
Human polyomavirus 1	NC_001538	VP1	YP_717939.1	TAG	3	1	n3	0.692	37	34.113	4.79711	0.372	0.675676	0.69314	0.0607928
Human polyomavirus 1	NC_001538	VP1	YP_717939.1	TAC	3	1	n3	0.13	34	39.632	5.42831	0.112	0.735294	0.801936	0.0533718
Human polyomavirus 1	NC_001538	VP1	YP_717939.1	TAT	3	1	n3	0.113	31	36.119	4.55553	0.732	0.709677	0.677002	0.0509594
Human polyomavirus 1	NC_001538	VP1	YP_717939.1	TGA	3	1	n3	0.083	30	35.59	4.21781	0.899	0.9	0.840194	0.0482187
Human polyomavirus 1	NC_001538	VP1	YP_717939.1	TGG	3	1	n3	1	49	34.798	4.13294	0.192	0.877551	0.911627	0.0414877
Human polyomavirus 1	NC_001538	VP1	YP_717939.1	TGC	3	1	n3	0.803	36	31.648	4.45736	0.51	0.722222	0.717198	0.0626138
Human polyomavirus 1	NC_001538	VP1	YP_717939.1	TGT	3	1	n3	0.959	43	35.154	4.1967	0.824	0.697674	0.648421	0.054755
Human polyomavirus 1	NC_001538	VP1	YP_717939.1	TCA	3	1	n3	0.083	30	35.59	4.21781	0.005	0.333333	0.519135	0.0653969
Human polyomavirus 1	NC_001538	VP1	YP_717939.1	TCG	3	1	n3	0	0	17.311	3.95908	0	0	0.471877	0.0937661
Human polyomavirus 1	NC_001538	VP1	YP_717939.1	TCC	3	1	n3	0.623	42	40.038	4.47801	0.072	0.714286	0.793443	0.0545626
Human polyomavirus 1	NC_001538	VP1	YP_717939.1	TCT	3	1	n3	0.117	39	44.19	4.84602	0.015	0.538462	0.657544	0.0551207
Human polyomavirus 1	NC_001538	VP1	YP_717939.1	TTA	3	1	n3	0.692	42	39.586	3.87487	0.995	0.761905	0.626951	0.0452485
Human polyomavirus 1	NC_001538	VP1	YP_717939.1	TTG	3	1	n3	0.651	37	34.836	4.06289	0.014	0.648649	0.778232	0.0565672
Human polyomavirus 1	NC_001538	VP1	YP_717939.1	TTC	3	1	n3	0.068	42	47.123	4.11143	0.999	0.857143	0.717923	0.0497912
Human polyomavirus 1	NC_001538	VP1	YP_717939.1	TTT	3	1	n3	0.969	77	65.686	5.79149	0.201	0.61039	0.639456	0.0342866
Human polyomavirus 1	NC_001538	VP1	YP_717939.1	WRC	3	1	n3	0.94	145	133.832	6.98354	0.11	0.710345	0.741363	0.0253615
Human polyomavirus 1	NC_001538	VP1	YP_717939.1	SYC	3	1	n3	0.983	116	101.703	6.05614	0.96	0.741379	0.677006	0.036058
Human polyomavirus 1	NC_001538	VP1	YP_717939.1	WA	2	1	n3	0.709	342	336.681	8.97269	0.983	0.660819	0.639112	0.0101466
Human polyomavirus 1	NC_001538	VP1	YP_717939.1	WA	2	0	n3	0.768	204	199.635	5.58406	0.939	0.696078	0.672439	0.0146605
Human polyomavirus 1	NC_001538	VP1	YP_717939.1	AA	2	0	n3	0.93	132	124.91	4.66775	0.999	0.712121	0.661523	0.0178354
Human polyomavirus 1	NC_001538	VP1	YP_717939.1	TA	2	0	n3	0.26	72	74.725	4.8721	0.229	0.666667	0.691103	0.0343061
Human polyomavirus 1	NC_001538	VP1	YP_717939.1	CA	2	0	n3	0.781	72	67.926	4.52023	0.388	0.597222	0.607317	0.0354609
Human polyomavirus 1	NC_001538	VP1	YP_717939.1	GA	2	0	n3	0.015	80	88.439	4.30724	0.025	0.7	0.747969	0.0267922
Human polyomavirus 1	NC_001538	small t antigen	YP_717941.1	AA	2	1	n3	0.979	114	105.575	4.02646	0.996	0.596491	0.538799	0.0214694
Human polyomavirus 1	NC_001538	small t antigen	YP_717941.1	AG	2	1	n3	0.988	84	74.073	4.10776	0.126	0.595238	0.638499	0.0348836
Human polyomavirus 1	NC_001538	small t antigen	YP_717941.1	AC	2	1	n3	0	36	49.146	4.11421	0.026	0.611111	0.68544	0.0411762
Human polyomavirus 1	NC_001538	small t antigen	YP_717941.1	AT	2	1	n3	0.134	70	75.206	5.67499	0.776	0.671429	0.655915	0.0204915
Human polyomavirus 1	NC_001538	small t antigen	YP_717941.1	GA	2	1	n3	0.008	63	72.274	3.85057	0.001	0.650794	0.727593	0.0302936
Human polyomavirus 1	NC_001538	small t antigen	YP_717941.1	GG	2	1	n3	0.713	59	56.456	3.76458	0.544	0.79661	0.793004	0.0375674
Human polyomavirus 1	NC_001538	small t antigen	YP_717941.1	GC	2	1	n3	1	56	36.124	4.88187	0.017	0.607143	0.676221	0.0362704
Human polyomavirus 1	NC_001538	small t antigen	YP_717941.1	GT	2	1	n3	0	36	49.146	4.11421	1	0.833333	0.606888	0.0369776
Human polyomavirus 1	NC_001538	small t antigen	YP_717941.1	CA	2	1	n3	0.569	67	65.767	3.97451	0.419	0.761194	0.767031	0.0308224
Human polyomavirus 1	NC_001538	small t antigen	YP_717941.1	CG	2	1	n3	0	4	17.704	4.51047	0	0.5	0.5	0
Human polyomavirus 1	NC_001538	small t antigen	YP_717941.1	CC	2	1	n3	0.713	59	56.456	3.76458	0.105	0.677966	0.725808	0.0396458
Human polyomavirus 1	NC_001538	small t antigen	YP_717941.1	CT	2	1	n3	0.988	84	74.073	4.10776	0.458	0.619048	0.623271	0.0314554
Human polyomavirus 1	NC_001538	small t antigen	YP_717941.1	TA	2	1	n3	0.387	60	60.384	5.74008	0.812	0.6	0.584853	0.015336
Human polyomavirus 1	NC_001538	small t antigen	YP_717941.1	TG	2	1	n3	0.569	67	65.767	3.97451	0.422	0.776119	0.782378	0.0319543
Human polyomavirus 1	NC_001538	small t antigen	YP_717941.1	TC	2	1	n3	0.008	63	72.274	3.85057	0.998	0.873016	0.739522	0.0344286
Human polyomavirus 1	NC_001538	small t antigen	YP_717941.1	TT	2	1	n3	0.979	114	105.575	4.02646	0.001	0.596491	0.672317	0.0244796
Human polyomavirus 1	NC_001538	small t antigen	YP_717941.1	AAA	3	1	n3	0.987	45	36.042	3.84112	0.987	0.644444	0.542128	0.0473037
Human polyomavirus 1	NC_001538	small t antigen	YP_717941.1	AAG	3	1	n3	0.749	33	30.358	3.14513	0.244	0.636364	0.680022	0.0626172
Human polyomavirus 1	NC_001538	small t antigen	YP_717941.1	AAC	3	1	n3	0.008	10	16.249	2.7168	0.944	0.9	0.768202	0.0794273
Human polyomavirus 1	NC_001538	small t antigen	YP_717941.1	AAT	3	1	n3	0.813	25	21.926	2.82711	0.554	0.76	0.748551	0.0608664
Human polyomavirus 1	NC_001538	small t antigen	YP_717941.1	AGA	3	1	n3	0.101	23	27.042	3.57187	0.032	0.478261	0.593361	0.0635326
Human polyomavirus 1	NC_001538	small t antigen	YP_717941.1	AGG	3	1	n3	0.975	26	19.302	2.90634	0.779	0.730769	0.662762	0.0816786
Human polyomavirus 1	NC_001538	small t antigen	YP_717941.1	AGC	3	1	n3	1	23	11.789	2.84894	0.687	0.826087	0.770913	0.104709
Human polyomavirus 1	NC_001538	small t antigen	YP_717941.1	AGT	3	1	n3	0.052	12	15.94	2.87653	0.981	0.916667	0.743967	0.0812111
Human polyomavirus 1	NC_001538	small t antigen	YP_717941.1	ACA	3	1	n3	0.077	12	15.575	2.82035	0.078	0.75	0.847282	0.0737592
Human polyomavirus 1	NC_001538	small t antigen	YP_717941.1	ACG	3	1	n3	0.05	1	3.053	1.75448	0.843158	1	0.548412	0.282577
Human polyomavirus 1	NC_001538	small t antigen	YP_717941.1	ACC	3	1	n3	0.045	11	14.578	2.50996	0.001	0.454545	0.739146	0.0911811
Human polyomavirus 1	NC_001538	small t antigen	YP_717941.1	ACT	3	1	n3	0.052	12	15.94	2.87653	0.513	0.583333	0.583241	0.0940549
Human polyomavirus 1	NC_001538	small t antigen	YP_717941.1	ATA	3	1	n3	0.118	12	14.852	2.77923	0.94	0.916667	0.78458	0.0794839
Human polyomavirus 1	NC_001538	small t antigen	YP_717941.1	ATG	3	1	n3	0.221	18	19.527	2.66294	0.005	0.777778	0.905236	0.0513973
Human polyomavirus 1	NC_001538	small t antigen	YP_717941.1	ATC	3	1	n3	0.068	14	17.901	2.93107	0.969	0.928571	0.76217	0.0783197
Human polyomavirus 1	NC_001538	small t antigen	YP_717941.1	ATT	3	1	n3	0.813	25	21.926	2.82711	0.183	0.6	0.661237	0.072447
Human polyomavirus 1	NC_001538	small t antigen	YP_717941.1	GAA	3	1	n3	0.502	25	24.692	2.65502	0.502	0.6	0.597816	0.0549379
Human polyomavirus 1	NC_001538	small t antigen	YP_717941.1	GAG	3	1	n3	0.291	17	18.313	3.09177	0.265	0.647059	0.687169	0.0780219
Human polyomavirus 1	NC_001538	small t antigen	YP_717941.1	GAC	3	1	n3	0.022	7	11.368	2.51049	0.029	0.285714	0.513574	0.123025
Human polyomavirus 1	NC_001538	small t antigen	YP_717941.1	GAT	3	1	n3	0.068	14	17.901	2.93107	0.008	0.285714	0.460642	0.0690489
Human polyomavirus 1	NC_001538	small t antigen	YP_717941.1	GGA	3	1	n3	0.512	21	20.546	2.77703	0.192	0.714286	0.770626	0.0694886
Human polyomavirus 1	NC_001538	small t antigen	YP_717941.1	GGG	3	1	n3	0.7	14	12.121	2.63597	0.23	0.714286	0.777166	0.0981625
Human polyomavirus 1	NC_001538	small t antigen	YP_717941.1	GGC	3	1	n3	0.934	13	9.211	2.14534	0.142	0.538462	0.664346	0.128829
Human polyomavirus 1	NC_001538	small t antigen	YP_717941.1	GGT	3	1	n3	0.045	11	14.578	2.50996	1	1	0.59827	0.0872374
Human polyomavirus 1	NC_001538	small t antigen	YP_717941.1	GCA	3	1	n3	0.983	19	11.933	2.79938	0.861	0.894737	0.788556	0.0947796
Human polyomavirus 1	NC_001538	small t antigen	YP_717941.1	GCG	3	1	n3	0.046	1	3.191	1.72931	0.834382	1	0.572002	0.268092
Human polyomavirus 1	NC_001538	small t antigen	YP_717941.1	GCC	3	1	n3	0.934	13	9.211	2.14534	0.918	0.923077	0.756829	0.127019
Human polyomavirus 1	NC_001538	small t antigen	YP_717941.1	GCT	3	1	n3	1	23	11.789	2.84894	0.537	0.652174	0.639104	0.110651
Human polyomavirus 1	NC_001538	small t antigen	YP_717941.1	GTA	3	1	n3	0.264	10	11.296	2.72367	0.354	0.6	0.6302	0.101913
Human polyomavirus 1	NC_001538	small t antigen	YP_717941.1	GTG	3	1	n3	0.236	9	10.233	2.37796	0.509	0.777778	0.76686	0.116209
Human polyomavirus 1	NC_001538	small t antigen	YP_717941.1	GTC	3	1	n3	0.022	7	11.368	2.51049	0.806	0.857143	0.747748	0.118243
Human polyomavirus 1	NC_001538	small t antigen	YP_717941.1	GTT	3	1	n3	0.008	10	16.249	2.7168	0	0.3	0.685367	0.0829036
Human polyomavirus 1	NC_001538	small t antigen	YP_717941.1	CAA	3	1	n3	0.104	18	21.509	3.25944	0.836	0.444444	0.36579	0.0776514
Human polyomavirus 1	NC_001538	small t antigen	YP_717941.1	CAG	3	1	n3	0.995	22	14.498	2.76043	0.379	0.454545	0.480385	0.0992743
Human polyomavirus 1	NC_001538	small t antigen	YP_717941.1	CAC	3	1	n3	0.236	9	10.233	2.37796	0.276	0.555556	0.623382	0.12656
Human polyomavirus 1	NC_001538	small t antigen	YP_717941.1	CAT	3	1	n3	0.221	18	19.527	2.66294	0.875	0.722222	0.646496	0.0633836
Human polyomavirus 1	NC_001538	small t antigen	YP_717941.1	CGA	3	1	n3	0.01	2	6.16	2.31136	0	1	1	0
Human polyomavirus 1	NC_001538	small t antigen	YP_717941.1	CGG	3	1	n3	0	0	5.3	1.86762	0	0	1	0
Human polyomavirus 1	NC_001538	small t antigen	YP_717941.1	CGC	3	1	n3	0.046	1	3.191	1.72931	0.104822	1	0.967619	0.114837
Human polyomavirus 1	NC_001538	small t antigen	YP_717941.1	CGT	3	1	n3	0.05	1	3.053	1.75448	0.296842	1	0.897907	0.195119
Human polyomavirus 1	NC_001538	small t antigen	YP_717941.1	CCA	3	1	n3	0.277	19	19.733	2.32373	0.45	0.789474	0.79304	0.0671805
Human polyomavirus 1	NC_001538	small t antigen	YP_717941.1	CCG	3	1	n3	0	0	5.3	1.86762	0	0	0.55232	0.186426
Human polyomavirus 1	NC_001538	small t antigen	YP_717941.1	CCC	3	1	n3	0.7	14	12.121	2.63597	0.284	0.642857	0.704416	0.113131
Human polyomavirus 1	NC_001538	small t antigen	YP_717941.1	CCT	3	1	n3	0.975	26	19.302	2.90634	0.306	0.615385	0.656918	0.0779
Human polyomavirus 1	NC_001538	small t antigen	YP_717941.1	CTA	3	1	n3	0.612	12	10.904	2.37166	0.498	0.5	0.478688	0.114038
Human polyomavirus 1	NC_001538	small t antigen	YP_717941.1	CTG	3	1	n3	0.995	22	14.498	2.76043	0.61	0.818182	0.788177	0.091705
Human polyomavirus 1	NC_001538	small t antigen	YP_717941.1	CTC	3	1	n3	0.291	17	18.313	3.09177	0.945	0.823529	0.683472	0.0860612
Human polyomavirus 1	NC_001538	small t antigen	YP_717941.1	CTT	3	1	n3	0.749	33	30.358	3.14513	0.364	0.636364	0.657946	0.0589177
Human polyomavirus 1	NC_001538	small t antigen	YP_717941.1	TAA	3	1	n3	0.745	26	23.332	3.19809	0.37	0.615385	0.629247	0.0544054
Human polyomavirus 1	NC_001538	small t antigen	YP_717941.1	TAG	3	1	n3	0.612	12	10.904	2.37166	0.454	0.666667	0.661012	0.115814
Human polyomavirus 1	NC_001538	small t antigen	YP_717941.1	TAC	3	1	n3	0.264	10	11.296	2.72367	0.02	0.6	0.796018	0.0963681
Human polyomavirus 1	NC_001538	small t antigen	YP_717941.1	TAT	3	1	n3	0.118	12	14.852	2.77923	0.885	0.833333	0.74362	0.0719041
Human polyomavirus 1	NC_001538	small t antigen	YP_717941.1	TGA	3	1	n3	0.25	17	18.526	2.94607	0.393	0.764706	0.781855	0.0686363
Human polyomavirus 1	NC_001538	small t antigen	YP_717941.1	TGG	3	1	n3	0.277	19	19.733	2.32373	0.873	0.947368	0.876927	0.0577016
Human polyomavirus 1	NC_001538	small t antigen	YP_717941.1	TGC	3	1	n3	0.983	19	11.933	2.79938	0.077	0.368421	0.515448	0.105573
Human polyomavirus 1	NC_001538	small t antigen	YP_717941.1	TGT	3	1	n3	0.077	12	15.575	2.82035	0.975	0.583333	0.410216	0.0913181
Human polyomavirus 1	NC_001538	small t antigen	YP_717941.1	TCA	3	1	n3	0.25	17	18.526	2.94607	0.175	0.588235	0.659217	0.0797432
Human polyomavirus 1	NC_001538	small t antigen	YP_717941.1	TCG	3	1	n3	0.01	2	6.16	2.31136	0	0	0.395586	0.166673
Human polyomavirus 1	NC_001538	small t antigen	YP_717941.1	TCC	3	1	n3	0.512	21	20.546	2.77703	0.195	0.666667	0.72145	0.073486
Human polyomavirus 1	NC_001538	small t antigen	YP_717941.1	TCT	3	1	n3	0.101	23	27.042	3.57187	0.482	0.608696	0.61094	0.0632997
Human polyomavirus 1	NC_001538	small t antigen	YP_717941.1	TTA	3	1	n3	0.745	26	23.332	3.19809	0.524	0.5	0.485459	0.0535301
Human polyomavirus 1	NC_001538	small t antigen	YP_717941.1	TTG	3	1	n3	0.104	18	21.509	3.25944	0.739	0.722222	0.67778	0.0708241
Human polyomavirus 1	NC_001538	small t antigen	YP_717941.1	TTC	3	1	n3	0.502	25	24.692	2.65502	0.953	0.88	0.763253	0.0686153
Human polyomavirus 1	NC_001538	small t antigen	YP_717941.1	TTT	3	1	n3	0.987	45	36.042	3.84112	0.109	0.644444	0.703598	0.0485755
Human polyomavirus 1	NC_001538	small t antigen	YP_717941.1	WRC	3	1	n3	0.996	62	51.267	3.93468	0.102	0.66129	0.714207	0.0420113
Human polyomavirus 1	NC_001538	small t antigen	YP_717941.1	SYC	3	1	n3	0.447	51	51.013	3.6719	0.965	0.803922	0.713945	0.0484185
Human polyomavirus 1	NC_001538	small t antigen	YP_717941.1	WA	2	1	n3	0.913	174	165.959	5.69696	0.999	0.597701	0.555314	0.014048
Human polyomavirus 1	NC_001538	small t antigen	YP_717941.1	WA	2	0	n3	0.901	93	88.004	3.45514	0.946	0.645161	0.613929	0.019767
Human polyomavirus 1	NC_001538	small t antigen	YP_717941.1	AA	2	0	n3	0.963	63	57.812	2.67557	0.997	0.68254	0.597188	0.0267866
Human polyomavirus 1	NC_001538	small t antigen	YP_717941.1	TA	2	0	n3	0.387	30	30.192	2.87004	0.058	0.566667	0.647047	0.0528861
Human polyomavirus 1	NC_001538	small t antigen	YP_717941.1	CA	2	0	n3	0.258	23	24.336	2.74283	0.907	0.869565	0.788623	0.0573407
Human polyomavirus 1	NC_001538	small t antigen	YP_717941.1	GA	2	0	n3	0.028	43	46.66	2.304	0.012	0.767442	0.834886	0.0314279
Human polyomavirus 1	NC_001538	VP2	YP_717937.1	AA	2	1	n3	0.511	191	190.417	6.24429	0.824	0.596859	0.581799	0.0154774
Human polyomavirus 1	NC_001538	VP2	YP_717937.1	AG	2	1	n3	0.944	170	159.427	6.15408	0.273	0.811765	0.824419	0.0202203
Human polyomavirus 1	NC_001538	VP2	YP_717937.1	AC	2	1	n3	0.295	100	102.408	5.24457	0.038	0.78	0.825336	0.0259613
Human polyomavirus 1	NC_001538	VP2	YP_717937.1	AT	2	1	n3	0.074	154	162.748	7.05071	0.888	0.675325	0.660108	0.0123969
Human polyomavirus 1	NC_001538	VP2	YP_717937.1	GA	2	1	n3	0	103	130.048	5.2858	0.461	0.631068	0.633279	0.0216384
Human polyomavirus 1	NC_001538	VP2	YP_717937.1	GG	2	1	n3	1	121	95.608	5.08531	0	0.743802	0.833258	0.0282075
Human polyomavirus 1	NC_001538	VP2	YP_717937.1	GC	2	1	n3	0.701	116	111.936	6.09097	0.274	0.87931	0.891238	0.0228482
Human polyomavirus 1	NC_001538	VP2	YP_717937.1	GT	2	1	n3	0.295	100	102.408	5.24457	0.993	0.69	0.616321	0.0260125
Human polyomavirus 1	NC_001538	VP2	YP_717937.1	CA	2	1	n3	0.93	143	132.859	6.52511	0.72	0.426573	0.414502	0.0202802
Human polyomavirus 1	NC_001538	VP2	YP_717937.1	CG	2	1	n3	0	6	52.106	7.71963	1	0.833333	0.539286	0.00628229
Human polyomavirus 1	NC_001538	VP2	YP_717937.1	CC	2	1	n3	1	121	95.608	5.08531	0.074	0.652893	0.695044	0.0300543
Human polyomavirus 1	NC_001538	VP2	YP_717937.1	CT	2	1	n3	0.944	170	159.427	6.15408	0.387	0.435294	0.441295	0.0193089
Human polyomavirus 1	NC_001538	VP2	YP_717937.1	TA	2	1	n3	0.946	178	161.676	9.33504	0.831	0.629213	0.617802	0.0117076
Human polyomavirus 1	NC_001538	VP2	YP_717937.1	TG	2	1	n3	0.93	143	132.859	6.52511	0.073	0.825175	0.857124	0.0222732
Human polyomavirus 1	NC_001538	VP2	YP_717937.1	TC	2	1	n3	0	103	130.048	5.2858	1	0.893204	0.787942	0.0249893
Human polyomavirus 1	NC_001538	VP2	YP_717937.1	TT	2	1	n3	0.511	191	190.417	6.24429	0.231	0.554974	0.568789	0.0179978
Human polyomavirus 1	NC_001538	VP2	YP_717937.1	AAA	3	1	n3	0.909	62	55.535	4.70795	0.888	0.725806	0.688211	0.0326818
Human polyomavirus 1	NC_001538	VP2	YP_717937.1	AAG	3	1	n3	0.246	46	48.349	3.95388	0.204	0.847826	0.879447	0.0391795
Human polyomavirus 1	NC_001538	VP2	YP_717937.1	AAC	3	1	n3	0.628	35	33.152	3.84147	0.072	0.742857	0.821546	0.0537006
Human polyomavirus 1	NC_001538	VP2	YP_717937.1	AAT	3	1	n3	0.081	47	52.381	4.1976	0.778	0.680851	0.651457	0.0391833
Human polyomavirus 1	NC_001538	VP2	YP_717937.1	AGA	3	1	n3	0.002	38	49.932	4.70376	0.292	0.552632	0.57582	0.0427525
Human polyomavirus 1	NC_001538	VP2	YP_717937.1	AGG	3	1	n3	1	49	30.881	3.83182	0.328	0.714286	0.739802	0.0623304
Human polyomavirus 1	NC_001538	VP2	YP_717937.1	AGC	3	1	n3	0.529	42	41.167	4.67195	0.981	0.97619	0.911379	0.0377575
Human polyomavirus 1	NC_001538	VP2	YP_717937.1	AGT	3	1	n3	0.79	41	37.447	3.93461	0.608	0.682927	0.666706	0.0484807
Human polyomavirus 1	NC_001538	VP2	YP_717937.1	ACA	3	1	n3	0.97	35	27.3	3.65294	0.36	0.457143	0.476944	0.0666628
Human polyomavirus 1	NC_001538	VP2	YP_717937.1	ACG	3	1	n3	0.002	3	10.355	3.04975	0.991	1	0.565415	0.140958
Human polyomavirus 1	NC_001538	VP2	YP_717937.1	ACC	3	1	n3	0.046	21	27.306	3.94035	0.2	0.714286	0.771351	0.0710046
Human polyomavirus 1	NC_001538	VP2	YP_717937.1	ACT	3	1	n3	0.79	41	37.447	3.93461	0.481	0.463415	0.46397	0.0535602
Human polyomavirus 1	NC_001538	VP2	YP_717937.1	ATA	3	1	n3	0.899	54	48.003	4.45208	0.116	0.666667	0.706234	0.0369924
Human polyomavirus 1	NC_001538	VP2	YP_717937.1	ATG	3	1	n3	0.29	27	28.454	3.29452	0.856	0.925926	0.869446	0.0522445
Human polyomavirus 1	NC_001538	VP2	YP_717937.1	ATC	3	1	n3	0.014	25	32.91	3.6655	0.999	1	0.786045	0.0587674
Human polyomavirus 1	NC_001538	VP2	YP_717937.1	ATT	3	1	n3	0.081	47	52.381	4.1976	0.207	0.553191	0.589431	0.0437126
Human polyomavirus 1	NC_001538	VP2	YP_717937.1	GAA	3	1	n3	0.071	40	45.087	3.87652	0.367	0.425	0.438993	0.0467848
Human polyomavirus 1	NC_001538	VP2	YP_717937.1	GAG	3	1	n3	0.118	29	33.39	4.23791	0.018	0.586207	0.721426	0.0610981
Human polyomavirus 1	NC_001538	VP2	YP_717937.1	GAC	3	1	n3	0	9	18.661	3.06954	0.001	0.444444	0.736627	0.0863387
Human polyomavirus 1	NC_001538	VP2	YP_717937.1	GAT	3	1	n3	0.014	25	32.91	3.6655	0.005	0.4	0.529092	0.0501281
Human polyomavirus 1	NC_001538	VP2	YP_717937.1	GGA	3	1	n3	0.846	34	29.639	3.72595	0.995	0.705882	0.542666	0.0630642
Human polyomavirus 1	NC_001538	VP2	YP_717937.1	GGG	3	1	n3	1	34	18.758	3.84804	0.105	0.676471	0.772463	0.0783979
Human polyomavirus 1	NC_001538	VP2	YP_717937.1	GGC	3	1	n3	1	32	19.905	3.62353	0.222	0.6875	0.749625	0.087735
Human polyomavirus 1	NC_001538	VP2	YP_717937.1	GGT	3	1	n3	0.046	21	27.306	3.94035	1	0.619048	0.378796	0.0705545
Human polyomavirus 1	NC_001538	VP2	YP_717937.1	GCA	3	1	n3	0.861	42	36.779	4.36602	0.705	0.214286	0.186648	0.0531442
Human polyomavirus 1	NC_001538	VP2	YP_717937.1	GCG	3	1	n3	0	0	14.085	3.85043	0	0	0.33121	0.118569
Human polyomavirus 1	NC_001538	VP2	YP_717937.1	GCC	3	1	n3	1	32	19.905	3.62353	0.782	0.53125	0.455138	0.105104
Human polyomavirus 1	NC_001538	VP2	YP_717937.1	GCT	3	1	n3	0.529	42	41.167	4.67195	0.064	0.0952381	0.178091	0.0543973
Human polyomavirus 1	NC_001538	VP2	YP_717937.1	GTA	3	1	n3	0.873	36	30.393	4.40506	0.101	0.444444	0.512164	0.0565178
Human polyomavirus 1	NC_001538	VP2	YP_717937.1	GTG	3	1	n3	0.419	20	20.202	3.38662	0.581	0.8	0.776384	0.076874
Human polyomavirus 1	NC_001538	VP2	YP_717937.1	GTC	3	1	n3	0	9	18.661	3.06954	0.992	0.888889	0.642585	0.0983499
Human polyomavirus 1	NC_001538	VP2	YP_717937.1	GTT	3	1	n3	0.628	35	33.152	3.84147	0.833	0.485714	0.430525	0.057052
Human polyomavirus 1	NC_001538	VP2	YP_717937.1	CAA	3	1	n3	0.733	50	46.689	4.59481	0.013	0.46	0.57227	0.048625
Human polyomavirus 1	NC_001538	VP2	YP_717937.1	CAG	3	1	n3	0.979	46	37.514	3.83325	0.863	0.847826	0.792188	0.0486907
Human polyomavirus 1	NC_001538	VP2	YP_717937.1	CAC	3	1	n3	0.419	20	20.202	3.38662	0.575	0.9	0.884289	0.0624711
Human polyomavirus 1	NC_001538	VP2	YP_717937.1	CAT	3	1	n3	0.29	27	28.454	3.29452	0.86	0.777778	0.724273	0.0469094
Human polyomavirus 1	NC_001538	VP2	YP_717937.1	CGA	3	1	n3	0	0	14.664	3.62975	0	0	0.895192	0.0684911
Human polyomavirus 1	NC_001538	VP2	YP_717937.1	CGG	3	1	n3	0	3	13.002	3.40088	0	0.333333	0.962596	0.0530246
Human polyomavirus 1	NC_001538	VP2	YP_717937.1	CGC	3	1	n3	0	0	14.085	3.85043	0	0	0.960111	0.0486516
Human polyomavirus 1	NC_001538	VP2	YP_717937.1	CGT	3	1	n3	0.002	3	10.355	3.04975	0.002	0.333333	0.783695	0.123982
Human polyomavirus 1	NC_001538	VP2	YP_717937.1	CCA	3	1	n3	0.67	35	32.967	3.6238	0.99	0.714286	0.576851	0.0545115
Human polyomavirus 1	NC_001538	VP2	YP_717937.1	CCG	3	1	n3	0	3	13.002	3.40088	0.451	0.666667	0.670778	0.105272
Human polyomavirus 1	NC_001538	VP2	YP_717937.1	CCC	3	1	n3	1	34	18.758	3.84804	0.908	0.852941	0.72425	0.094476
Human polyomavirus 1	NC_001538	VP2	YP_717937.1	CCT	3	1	n3	1	49	30.881	3.83182	0.676	0.530612	0.499466	0.0678452
Human polyomavirus 1	NC_001538	VP2	YP_717937.1	CTA	3	1	n3	0.951	49	40.174	5.07521	0.768	0.693878	0.660636	0.0453635
Human polyomavirus 1	NC_001538	VP2	YP_717937.1	CTG	3	1	n3	0.979	46	37.514	3.83325	0.268	0.869565	0.896617	0.0447295
Human polyomavirus 1	NC_001538	VP2	YP_717937.1	CTC	3	1	n3	0.118	29	33.39	4.23791	0.694	0.793103	0.760943	0.0599582
Human polyomavirus 1	NC_001538	VP2	YP_717937.1	CTT	3	1	n3	0.246	46	48.349	3.95388	0.217	0.478261	0.51711	0.0498145
Human polyomavirus 1	NC_001538	VP2	YP_717937.1	TAA	3	1	n3	0.086	39	43.106	3.39658	0.999	0.74359	0.602675	0.0408211
Human polyomavirus 1	NC_001538	VP2	YP_717937.1	TAG	3	1	n3	0.951	49	40.174	5.07521	0.495	0.877551	0.876687	0.0425146
Human polyomavirus 1	NC_001538	VP2	YP_717937.1	TAC	3	1	n3	0.873	36	30.393	4.40506	0.377	0.833333	0.846877	0.0552593
Human polyomavirus 1	NC_001538	VP2	YP_717937.1	TAT	3	1	n3	0.899	54	48.003	4.45208	0.799	0.740741	0.711848	0.0366545
Human polyomavirus 1	NC_001538	VP2	YP_717937.1	TGA	3	1	n3	0.089	31	35.813	3.94842	0.241	0.645161	0.676177	0.051655
Human polyomavirus 1	NC_001538	VP2	YP_717937.1	TGG	3	1	n3	0.67	35	32.967	3.6238	0.305	0.885714	0.906355	0.0427811
Human polyomavirus 1	NC_001538	VP2	YP_717937.1	TGC	3	1	n3	0.861	42	36.779	4.36602	0.565	0.928571	0.920816	0.0365312
Human polyomavirus 1	NC_001538	VP2	YP_717937.1	TGT	3	1	n3	0.97	35	27.3	3.65294	0.856	0.771429	0.712506	0.057526
Human polyomavirus 1	NC_001538	VP2	YP_717937.1	TCA	3	1	n3	0.089	31	35.813	3.94842	0.055	0.354839	0.448411	0.057824
Human polyomavirus 1	NC_001538	VP2	YP_717937.1	TCG	3	1	n3	0	0	14.664	3.62975	0	0	0.600882	0.105346
Human polyomavirus 1	NC_001538	VP2	YP_717937.1	TCC	3	1	n3	0.846	34	29.639	3.72595	0	0.529412	0.767027	0.0632026
Human polyomavirus 1	NC_001538	VP2	YP_717937.1	TCT	3	1	n3	0.002	38	49.932	4.70376	0.901	0.657895	0.602059	0.0431852
Human polyomavirus 1	NC_001538	VP2	YP_717937.1	TTA	3	1	n3	0.086	39	43.106	3.39658	0.997	0.666667	0.553983	0.0360931
Human polyomavirus 1	NC_001538	VP2	YP_717937.1	TTG	3	1	n3	0.733	50	46.689	4.59481	0.004	0.74	0.855994	0.0402031
Human polyomavirus 1	NC_001538	VP2	YP_717937.1	TTC	3	1	n3	0.071	40	45.087	3.87652	0.729	0.9	0.872818	0.0398323
Human polyomavirus 1	NC_001538	VP2	YP_717937.1	TTT	3	1	n3	0.909	62	55.535	4.70795	0.242	0.66129	0.686457	0.0314429
Human polyomavirus 1	NC_001538	VP2	YP_717937.1	WRC	3	1	n3	0.977	155	141.491	6.5443	0.504	0.877419	0.878202	0.0201779
Human polyomavirus 1	NC_001538	VP2	YP_717937.1	SYC	3	1	n3	0.984	104	90.714	5.80812	0.988	0.740385	0.661593	0.0361879
Human polyomavirus 1	NC_001538	VP2	YP_717937.1	WA	2	1	n3	0.982	369	352.093	7.84961	0.939	0.612466	0.598299	0.00927076
Human polyomavirus 1	NC_001538	VP2	YP_717937.1	WA	2	0	n3	1	185	169.056	4.93446	0.594	0.691892	0.688169	0.0155955
Human polyomavirus 1	NC_001538	VP2	YP_717937.1	AA	2	0	n3	0.956	96	88.218	4.1757	0.674	0.614583	0.604422	0.0225384
Human polyomavirus 1	NC_001538	VP2	YP_717937.1	TA	2	0	n3	0.946	89	80.838	4.66752	0.445	0.775281	0.779658	0.0283201
Human polyomavirus 1	NC_001538	VP2	YP_717937.1	CA	2	0	n3	0.132	57	61.224	4.1175	0.878	0.666667	0.621678	0.0363457
Human polyomavirus 1	NC_001538	VP2	YP_717937.1	GA	2	0	n3	0	60	71.72	3.5028	0.654	0.733333	0.721078	0.030193
Human polyomavirus 1	NC_001538	agnoprotein	YP_717936.1	AA	2	1	n3	0.915	51	45.79	3.30574	0.53	0.588235	0.586424	0.0282734
Human polyomavirus 1	NC_001538	agnoprotein	YP_717936.1	AG	2	1	n3	0.879	35	31.137	2.88517	0.369	0.685714	0.700031	0.0527942
Human polyomavirus 1	NC_001538	agnoprotein	YP_717936.1	AC	2	1	n3	0.781	25	22.709	2.36819	0.08	0.76	0.843981	0.0591533
Human polyomavirus 1	NC_001538	agnoprotein	YP_717936.1	AT	2	1	n3	0.001	10	21.364	3.14889	0.999	0.9	0.697148	0.0516583
Human polyomavirus 1	NC_001538	agnoprotein	YP_717936.1	GA	2	1	n3	0.106	22	24.597	2.5555	0.348	0.727273	0.746087	0.0529655
Human polyomavirus 1	NC_001538	agnoprotein	YP_717936.1	GG	2	1	n3	0.145	14	15.886	2.3586	0.252	0.785714	0.832666	0.07202
Human polyomavirus 1	NC_001538	agnoprotein	YP_717936.1	GC	2	1	n3	0.653	18	15.808	3.13993	0.024	0.611111	0.738517	0.0710924
Human polyomavirus 1	NC_001538	agnoprotein	YP_717936.1	GT	2	1	n3	0.781	25	22.709	2.36819	0.941	0.68	0.591057	0.0506057
Human polyomavirus 1	NC_001538	agnoprotein	YP_717936.1	CA	2	1	n3	0.909	25	20.785	2.77286	0.56	0.56	0.552628	0.0607626
Human polyomavirus 1	NC_001538	agnoprotein	YP_717936.1	CG	2	1	n3	0	6	12.192	3.07427	0.965	0.833333	0.675773	0.0494448
Human polyomavirus 1	NC_001538	agnoprotein	YP_717936.1	CC	2	1	n3	0.145	14	15.886	2.3586	0.876	0.714286	0.613936	0.0782757
Human polyomavirus 1	NC_001538	agnoprotein	YP_717936.1	CT	2	1	n3	0.879	35	31.137	2.88517	0.232	0.485714	0.522482	0.0460914
Human polyomavirus 1	NC_001538	agnoprotein	YP_717936.1	TA	2	1	n3	0.033	22	28.828	4.30563	0.259	0.545455	0.567409	0.0259368
Human polyomavirus 1	NC_001538	agnoprotein	YP_717936.1	TG	2	1	n3	0.909	25	20.785	2.77286	0.161	0.68	0.741478	0.0648671
Human polyomavirus 1	NC_001538	agnoprotein	YP_717936.1	TC	2	1	n3	0.106	22	24.597	2.5555	0.7	0.772727	0.739653	0.057512
Human polyomavirus 1	NC_001538	agnoprotein	YP_717936.1	TT	2	1	n3	0.915	51	45.79	3.30574	0.049	0.588235	0.646632	0.0359227
Human polyomavirus 1	NC_001538	agnoprotein	YP_717936.1	AAA	3	1	n3	1	31	20.173	3.42302	0.285	0.580645	0.607235	0.0488954
Human polyomavirus 1	NC_001538	agnoprotein	YP_717936.1	AAG	3	1	n3	0.056	10	12.363	1.82242	0.984	1	0.731386	0.105367
Human polyomavirus 1	NC_001538	agnoprotein	YP_717936.1	AAC	3	1	n3	0.173	5	6.11	1.76519	0.499	0.8	0.764297	0.167903
Human polyomavirus 1	NC_001538	agnoprotein	YP_717936.1	AAT	3	1	n3	0.044	5	7.144	1.48972	0.692	0.8	0.739997	0.108684
Human polyomavirus 1	NC_001538	agnoprotein	YP_717936.1	AGA	3	1	n3	0.263	10	10.937	2.36411	0.181	0.7	0.767453	0.0847855
Human polyomavirus 1	NC_001538	agnoprotein	YP_717936.1	AGG	3	1	n3	0.389	5	4.992	1.63766	0.472	0.8	0.775331	0.193408
Human polyomavirus 1	NC_001538	agnoprotein	YP_717936.1	AGC	3	1	n3	0.982	11	5.935	2.09637	0.369739	0.636364	0.698386	0.169795
Human polyomavirus 1	NC_001538	agnoprotein	YP_717936.1	AGT	3	1	n3	0.353	8	8.273	1.96837	0.941	0.75	0.538409	0.131857
Human polyomavirus 1	NC_001538	agnoprotein	YP_717936.1	ACA	3	1	n3	0.92	9	5.802	1.88117	0.773	0.555556	0.419614	0.179435
Human polyomavirus 1	NC_001538	agnoprotein	YP_717936.1	ACG	3	1	n3	0.096	2	3.643	1.65214	0.82132	1	0.615075	0.252461
Human polyomavirus 1	NC_001538	agnoprotein	YP_717936.1	ACC	3	1	n3	0.635	6	4.991	1.63123	0.347	0.666667	0.713171	0.175419
Human polyomavirus 1	NC_001538	agnoprotein	YP_717936.1	ACT	3	1	n3	0.353	8	8.273	1.96837	0.232	0.5	0.565194	0.136611
Human polyomavirus 1	NC_001538	agnoprotein	YP_717936.1	ATA	3	1	n3	0.01	2	5.394	1.86996	0	0	0.730594	0.155162
Human polyomavirus 1	NC_001538	agnoprotein	YP_717936.1	ATG	3	1	n3	0	1	3.647	1.34551	0.564	1	0.833288	0.166821
Human polyomavirus 1	NC_001538	agnoprotein	YP_717936.1	ATC	3	1	n3	0	1	4.179	1.40177	0	0	0.813373	0.167541
Human polyomavirus 1	NC_001538	agnoprotein	YP_717936.1	ATT	3	1	n3	0.044	5	7.144	1.48972	0.03	0.4	0.684255	0.151368
Human polyomavirus 1	NC_001538	agnoprotein	YP_717936.1	GAA	3	1	n3	0.101	7	9.076	2.07466	0.664	0.571429	0.511626	0.12135
Human polyomavirus 1	NC_001538	agnoprotein	YP_717936.1	GAG	3	1	n3	0.622	7	5.911	1.96954	0.189379	0.571429	0.69337	0.173695
Human polyomavirus 1	NC_001538	agnoprotein	YP_717936.1	GAC	3	1	n3	0.763	7	5.431	1.56309	0.003	0.285714	0.729211	0.15568
Human polyomavirus 1	NC_001538	agnoprotein	YP_717936.1	GAT	3	1	n3	0	1	4.179	1.40177	0.998	1	0.186627	0.167541
Human polyomavirus 1	NC_001538	agnoprotein	YP_717936.1	GGA	3	1	n3	0.572	6	5.351	1.66126	0.554	0.833333	0.805304	0.15205
Human polyomavirus 1	NC_001538	agnoprotein	YP_717936.1	GGG	3	1	n3	0.115	1	2.42	1.57975	0	0	0.77751	0.286761
Human polyomavirus 1	NC_001538	agnoprotein	YP_717936.1	GGC	3	1	n3	0.027	1	3.124	1.4299	0.708119	1	0.685623	0.265766
Human polyomavirus 1	NC_001538	agnoprotein	YP_717936.1	GGT	3	1	n3	0.635	6	4.991	1.63123	0.338	0.5	0.515941	0.161539
Human polyomavirus 1	NC_001538	agnoprotein	YP_717936.1	GCA	3	1	n3	0.302	4	4.532	1.8566	0.251256	0.5	0.572027	0.24454
Human polyomavirus 1	NC_001538	agnoprotein	YP_717936.1	GCG	3	1	n3	0.351	2	2.217	1.47916	0.687082	1	0.604949	0.339951
Human polyomavirus 1	NC_001538	agnoprotein	YP_717936.1	GCC	3	1	n3	0.027	1	3.124	1.4299	0.857143	1	0.510057	0.289708
Human polyomavirus 1	NC_001538	agnoprotein	YP_717936.1	GCT	3	1	n3	0.982	11	5.935	2.09637	0.697395	0.454545	0.351065	0.192138
Human polyomavirus 1	NC_001538	agnoprotein	YP_717936.1	GTA	3	1	n3	0.435	8	7.995	2.24566	0.112	0.5	0.604283	0.117262
Human polyomavirus 1	NC_001538	agnoprotein	YP_717936.1	GTG	3	1	n3	0.826	5	3.173	1.44051	0.545641	0.6	0.558352	0.270523
Human polyomavirus 1	NC_001538	agnoprotein	YP_717936.1	GTC	3	1	n3	0.763	7	5.431	1.56309	0.816	1	0.737433	0.166684
Human polyomavirus 1	NC_001538	agnoprotein	YP_717936.1	GTT	3	1	n3	0.173	5	6.11	1.76519	0.098	0.2	0.376567	0.159248
Human polyomavirus 1	NC_001538	agnoprotein	YP_717936.1	CAA	3	1	n3	0.175	6	7.236	1.96629	0.617	0.5	0.421179	0.146624
Human polyomavirus 1	NC_001538	agnoprotein	YP_717936.1	CAG	3	1	n3	1	13	6.729	1.74687	0.085	0.538462	0.725256	0.138664
Human polyomavirus 1	NC_001538	agnoprotein	YP_717936.1	CAC	3	1	n3	0.826	5	3.173	1.44051	0.118974	1	0.966191	0.101393
Human polyomavirus 1	NC_001538	agnoprotein	YP_717936.1	CAT	3	1	n3	0	1	3.647	1.34551	0.453	1	0.882852	0.139163
Human polyomavirus 1	NC_001538	agnoprotein	YP_717936.1	CGA	3	1	n3	0.033	1	3.187	1.66614	0	0	0.505378	0.313042
Human polyomavirus 1	NC_001538	agnoprotein	YP_717936.1	CGG	3	1	n3	0.024	1	3.145	1.51789	0.473361	1	0.814519	0.241864
Human polyomavirus 1	NC_001538	agnoprotein	YP_717936.1	CGC	3	1	n3	0.351	2	2.217	1.47916	0	0	0.729904	0.311047
Human polyomavirus 1	NC_001538	agnoprotein	YP_717936.1	CGT	3	1	n3	0.096	2	3.643	1.65214	0.271066	0.5	0.568358	0.273963
Human polyomavirus 1	NC_001538	agnoprotein	YP_717936.1	CCA	3	1	n3	0.803	7	5.329	1.3967	0.589	0.714286	0.673162	0.150787
Human polyomavirus 1	NC_001538	agnoprotein	YP_717936.1	CCG	3	1	n3	0.024	1	3.145	1.51789	0	0	0.772952	0.228376
Human polyomavirus 1	NC_001538	agnoprotein	YP_717936.1	CCC	3	1	n3	0.115	1	2.42	1.57975	0.645198	1	0.691673	0.290443
Human polyomavirus 1	NC_001538	agnoprotein	YP_717936.1	CCT	3	1	n3	0.389	5	4.992	1.63766	0.375	0.6	0.627773	0.20145
Human polyomavirus 1	NC_001538	agnoprotein	YP_717936.1	CTA	3	1	n3	0.174	5	6.134	1.69058	0.911	0.8	0.59734	0.138149
Human polyomavirus 1	NC_001538	agnoprotein	YP_717936.1	CTG	3	1	n3	1	13	6.729	1.74687	0.12	0.692308	0.836546	0.12333
Human polyomavirus 1	NC_001538	agnoprotein	YP_717936.1	CTC	3	1	n3	0.622	7	5.911	1.96954	0.751503	0.857143	0.744258	0.166453
Human polyomavirus 1	NC_001538	agnoprotein	YP_717936.1	CTT	3	1	n3	0.056	10	12.363	1.82242	0.261	0.6	0.656132	0.0988352
Human polyomavirus 1	NC_001538	agnoprotein	YP_717936.1	TAA	3	1	n3	0.071	7	9.305	1.93597	0.424	0.714286	0.722826	0.101269
Human polyomavirus 1	NC_001538	agnoprotein	YP_717936.1	TAG	3	1	n3	0.174	5	6.134	1.69058	0.338	0.6	0.625283	0.131096
Human polyomavirus 1	NC_001538	agnoprotein	YP_717936.1	TAC	3	1	n3	0.435	8	7.995	2.24566	0.456	1	0.935331	0.0799101
Human polyomavirus 1	NC_001538	agnoprotein	YP_717936.1	TAT	3	1	n3	0.01	2	5.394	1.86996	0.63964	1	0.852047	0.134367
Human polyomavirus 1	NC_001538	agnoprotein	YP_717936.1	TGA	3	1	n3	0.379	5	5.122	1.83497	0.556112	0.8	0.746424	0.181665
Human polyomavirus 1	NC_001538	agnoprotein	YP_717936.1	TGG	3	1	n3	0.803	7	5.329	1.3967	0.354	0.857143	0.907519	0.111888
Human polyomavirus 1	NC_001538	agnoprotein	YP_717936.1	TGC	3	1	n3	0.302	4	4.532	1.8566	0.251256	0.75	0.822581	0.181249
Human polyomavirus 1	NC_001538	agnoprotein	YP_717936.1	TGT	3	1	n3	0.92	9	5.802	1.88117	0.655	0.777778	0.706959	0.164371
Human polyomavirus 1	NC_001538	agnoprotein	YP_717936.1	TCA	3	1	n3	0.379	5	5.122	1.83497	0.168337	0.4	0.554429	0.204563
Human polyomavirus 1	NC_001538	agnoprotein	YP_717936.1	TCG	3	1	n3	0.033	1	3.187	1.66614	0.675284	1	0.701188	0.264666
Human polyomavirus 1	NC_001538	agnoprotein	YP_717936.1	TCC	3	1	n3	0.572	6	5.351	1.66126	0.643	0.666667	0.57527	0.180958
Human polyomavirus 1	NC_001538	agnoprotein	YP_717936.1	TCT	3	1	n3	0.263	10	10.937	2.36411	0.217	0.4	0.471261	0.109014
Human polyomavirus 1	NC_001538	agnoprotein	YP_717936.1	TTA	3	1	n3	0.071	7	9.305	1.93597	0.936	0.571429	0.420658	0.0931974
Human polyomavirus 1	NC_001538	agnoprotein	YP_717936.1	TTG	3	1	n3	0.175	6	7.236	1.96629	0.339	0.666667	0.703261	0.141886
Human polyomavirus 1	NC_001538	agnoprotein	YP_717936.1	TTC	3	1	n3	0.101	7	9.076	2.07466	0.074	0.571429	0.72647	0.115742
Human polyomavirus 1	NC_001538	agnoprotein	YP_717936.1	TTT	3	1	n3	1	31	20.173	3.42302	0.302	0.677419	0.703828	0.0599404
Human polyomavirus 1	NC_001538	agnoprotein	YP_717936.1	WRC	3	1	n3	0.882	28	24.572	2.50136	0.322	0.785714	0.809485	0.0580366
Human polyomavirus 1	NC_001538	agnoprotein	YP_717936.1	SYC	3	1	n3	0.287	16	16.886	2.41226	0.998	0.9375	0.681647	0.0884847
Human polyomavirus 1	NC_001538	agnoprotein	YP_717936.1	WA	2	1	n3	0.285	73	74.618	3.68213	0.438	0.575342	0.578824	0.0201329
Human polyomavirus 1	NC_001538	agnoprotein	YP_717936.1	WA	2	0	n3	0.389	40	40.141	2.46518	0.101	0.6	0.635998	0.0305143
Human polyomavirus 1	NC_001538	agnoprotein	YP_717936.1	AA	2	0	n3	0.907	29	25.727	2.19145	0.504	0.62069	0.621012	0.0356492
Human polyomavirus 1	NC_001538	agnoprotein	YP_717936.1	TA	2	0	n3	0.033	11	14.414	2.15281	0.075	0.545455	0.665041	0.081947
Human polyomavirus 1	NC_001538	agnoprotein	YP_717936.1	CA	2	0	n3	0.211	9	9.961	1.90931	0.6	0.666667	0.630204	0.104097
Human polyomavirus 1	NC_001538	agnoprotein	YP_717936.1	GA	2	0	n3	0.627	16	14.898	1.84326	0.444	0.75	0.755655	0.0676694
Human polyomavirus 1	NC_001538	VP3	YP_717938.1	AA	2	1	n3	0.873	144	137.338	5.36635	0.584	0.583333	0.580165	0.0165752
Human polyomavirus 1	NC_001538	VP3	YP_717938.1	AG	2	1	n3	0.56	103	101.651	5.14152	0.529	0.815534	0.813968	0.0256495
Human polyomavirus 1	NC_001538	VP3	YP_717938.1	AC	2	1	n3	0.582	69	67.627	4.45577	0.129	0.753623	0.789823	0.0338386
Human polyomavirus 1	NC_001538	VP3	YP_717938.1	AT	2	1	n3	0.044	110	119.384	6.26774	0.83	0.645455	0.631947	0.0140182
Human polyomavirus 1	NC_001538	VP3	YP_717938.1	GA	2	1	n3	0	74	94.269	4.56844	0.608	0.621622	0.614837	0.0245872
Human polyomavirus 1	NC_001538	VP3	YP_717938.1	GG	2	1	n3	1	79	61.94	4.20766	0.013	0.721519	0.794874	0.0352725
Human polyomavirus 1	NC_001538	VP3	YP_717938.1	GC	2	1	n3	0.585	50	48.164	4.93853	0.323	0.82	0.832449	0.0359581
Human polyomavirus 1	NC_001538	VP3	YP_717938.1	GT	2	1	n3	0.582	69	67.627	4.45577	0.924	0.666667	0.618597	0.0302099
Human polyomavirus 1	NC_001538	VP3	YP_717938.1	CA	2	1	n3	0.785	84	79.641	4.79397	0.598	0.52381	0.515473	0.0261998
Human polyomavirus 1	NC_001538	VP3	YP_717938.1	CG	2	1	n3	0	6	28.768	5.47012	1	0.833333	0.572251	0.0149305
Human polyomavirus 1	NC_001538	VP3	YP_717938.1	CC	2	1	n3	1	79	61.94	4.20766	0.08	0.683544	0.735083	0.037114
Human polyomavirus 1	NC_001538	VP3	YP_717938.1	CT	2	1	n3	0.56	103	101.651	5.14152	0.397	0.504854	0.509618	0.0230193
Human polyomavirus 1	NC_001538	VP3	YP_717938.1	TA	2	1	n3	0.871	124	114.752	7.21904	0.826	0.629032	0.616778	0.012706
Human polyomavirus 1	NC_001538	VP3	YP_717938.1	TG	2	1	n3	0.785	84	79.641	4.79397	0.167	0.797619	0.824793	0.0290191
Human polyomavirus 1	NC_001538	VP3	YP_717938.1	TC	2	1	n3	0	74	94.269	4.56844	0.999	0.891892	0.797803	0.0275933
Human polyomavirus 1	NC_001538	VP3	YP_717938.1	TT	2	1	n3	0.873	144	137.338	5.36635	0.302	0.583333	0.593295	0.0194219
Human polyomavirus 1	NC_001538	VP3	YP_717938.1	AAA	3	1	n3	0.966	49	41.166	4.23798	0.696	0.714286	0.69549	0.036395
Human polyomavirus 1	NC_001538	VP3	YP_717938.1	AAG	3	1	n3	0.518	36	35.347	3.3655	0.559	0.888889	0.87995	0.0448434
Human polyomavirus 1	NC_001538	VP3	YP_717938.1	AAC	3	1	n3	0.752	24	21.408	3.17798	0.205	0.708333	0.762694	0.0680887
Human polyomavirus 1	NC_001538	VP3	YP_717938.1	AAT	3	1	n3	0.083	34	38.417	3.68851	0.631	0.588235	0.571906	0.0453826
Human polyomavirus 1	NC_001538	VP3	YP_717938.1	AGA	3	1	n3	0.017	31	38.974	4.19038	0.099	0.483871	0.5424	0.0486324
Human polyomavirus 1	NC_001538	VP3	YP_717938.1	AGG	3	1	n3	0.996	32	22.643	3.09767	0.499	0.6875	0.687329	0.0747431
Human polyomavirus 1	NC_001538	VP3	YP_717938.1	AGC	3	1	n3	0.241	14	15.727	2.98672	0.817	0.928571	0.854042	0.0746537
Human polyomavirus 1	NC_001538	VP3	YP_717938.1	AGT	3	1	n3	0.645	26	24.307	3.34376	0.666	0.692308	0.662903	0.0601336
Human polyomavirus 1	NC_001538	VP3	YP_717938.1	ACA	3	1	n3	0.973	26	18.883	3.15615	0.576	0.576923	0.55639	0.0822266
Human polyomavirus 1	NC_001538	VP3	YP_717938.1	ACG	3	1	n3	0.009	3	7.771	2.46669	0.945	1	0.651274	0.159407
Human polyomavirus 1	NC_001538	VP3	YP_717938.1	ACC	3	1	n3	0.153	14	16.666	3.07968	0.255	0.714286	0.770501	0.0918218
Human polyomavirus 1	NC_001538	VP3	YP_717938.1	ACT	3	1	n3	0.645	26	24.307	3.34376	0.433	0.5	0.502198	0.0683112
Human polyomavirus 1	NC_001538	VP3	YP_717938.1	ATA	3	1	n3	0.816	39	35.201	3.65932	0.048	0.666667	0.726178	0.0403273
Human polyomavirus 1	NC_001538	VP3	YP_717938.1	ATG	3	1	n3	0.119	20	22.845	2.81584	0.968	1	0.87696	0.0559393
Human polyomavirus 1	NC_001538	VP3	YP_717938.1	ATC	3	1	n3	0.014	16	21.921	2.88908	0.985	1	0.828586	0.0665038
Human polyomavirus 1	NC_001538	VP3	YP_717938.1	ATT	3	1	n3	0.083	34	38.417	3.68851	0.333	0.676471	0.70012	0.0479962
Human polyomavirus 1	NC_001538	VP3	YP_717938.1	GAA	3	1	n3	0.166	32	34.813	3.45688	0.125	0.4375	0.494447	0.0494592
Human polyomavirus 1	NC_001538	VP3	YP_717938.1	GAG	3	1	n3	0.036	18	24.412	3.87121	0.023	0.611111	0.739797	0.0690648
Human polyomavirus 1	NC_001538	VP3	YP_717938.1	GAC	3	1	n3	0.014	8	13.123	2.59458	0.001	0.5	0.751807	0.100301
Human polyomavirus 1	NC_001538	VP3	YP_717938.1	GAT	3	1	n3	0.014	16	21.921	2.88908	0.109	0.4375	0.515915	0.0612417
Human polyomavirus 1	NC_001538	VP3	YP_717938.1	GGA	3	1	n3	0.763	25	22.142	3.10255	0.973	0.72	0.581041	0.0717213
Human polyomavirus 1	NC_001538	VP3	YP_717938.1	GGG	3	1	n3	0.993	21	12.194	3.14362	0.306	0.714286	0.761844	0.105023
Human polyomavirus 1	NC_001538	VP3	YP_717938.1	GGC	3	1	n3	0.996	19	10.938	2.70262	0.36	0.684211	0.725448	0.113225
Human polyomavirus 1	NC_001538	VP3	YP_717938.1	GGT	3	1	n3	0.153	14	16.666	3.07968	0.99	0.642857	0.429466	0.0916149
Human polyomavirus 1	NC_001538	VP3	YP_717938.1	GCA	3	1	n3	0.642	17	15.451	3.07239	0.43	0.352941	0.3639	0.101835
Human polyomavirus 1	NC_001538	VP3	YP_717938.1	GCG	3	1	n3	0	0	6.048	2.59185	0	0	0.469581	0.215661
Human polyomavirus 1	NC_001538	VP3	YP_717938.1	GCC	3	1	n3	0.996	19	10.938	2.70262	0.481	0.631579	0.633844	0.135506
Human polyomavirus 1	NC_001538	VP3	YP_717938.1	GCT	3	1	n3	0.241	14	15.727	2.98672	0.173	0.142857	0.233625	0.100053
Human polyomavirus 1	NC_001538	VP3	YP_717938.1	GTA	3	1	n3	0.912	26	20.721	3.41016	0.123	0.5	0.565525	0.0678003
Human polyomavirus 1	NC_001538	VP3	YP_717938.1	GTG	3	1	n3	0.257	11	12.375	2.89178	0.876	0.909091	0.780353	0.10468
Human polyomavirus 1	NC_001538	VP3	YP_717938.1	GTC	3	1	n3	0.014	8	13.123	2.59458	0.93	0.875	0.703817	0.109605
Human polyomavirus 1	NC_001538	VP3	YP_717938.1	GTT	3	1	n3	0.752	24	21.408	3.17798	0.824	0.541667	0.475994	0.0693587
Human polyomavirus 1	NC_001538	VP3	YP_717938.1	CAA	3	1	n3	0.853	33	28.492	3.69079	0.062	0.393939	0.500683	0.0669715
Human polyomavirus 1	NC_001538	VP3	YP_717938.1	CAG	3	1	n3	0.905	20	15.929	2.65555	0.563	0.7	0.683498	0.0901908
Human polyomavirus 1	NC_001538	VP3	YP_717938.1	CAC	3	1	n3	0.257	11	12.375	2.89178	0.726	0.909091	0.843048	0.0871686
Human polyomavirus 1	NC_001538	VP3	YP_717938.1	CAT	3	1	n3	0.119	20	22.845	2.81584	0.413	0.7	0.712817	0.0546065
Human polyomavirus 1	NC_001538	VP3	YP_717938.1	CGA	3	1	n3	0	0	9.336	2.89329	0	0	0.82601	0.108272
Human polyomavirus 1	NC_001538	VP3	YP_717938.1	CGG	3	1	n3	0.074	3	5.613	2.25859	0.00300601	0.333333	0.922547	0.120511
Human polyomavirus 1	NC_001538	VP3	YP_717938.1	CGC	3	1	n3	0	0	6.048	2.59185	0	0	0.930881	0.0945726
Human polyomavirus 1	NC_001538	VP3	YP_717938.1	CGT	3	1	n3	0.009	3	7.771	2.46669	0.003	0.333333	0.736386	0.148025
Human polyomavirus 1	NC_001538	VP3	YP_717938.1	CCA	3	1	n3	0.641	23	21.49	2.88304	0.98	0.782609	0.635715	0.0670306
Human polyomavirus 1	NC_001538	VP3	YP_717938.1	CCG	3	1	n3	0.074	3	5.613	2.25859	0.710421	0.666667	0.544715	0.202434
Human polyomavirus 1	NC_001538	VP3	YP_717938.1	CCC	3	1	n3	0.993	21	12.194	3.14362	0.847	0.857143	0.728818	0.11695
Human polyomavirus 1	NC_001538	VP3	YP_717938.1	CCT	3	1	n3	0.996	32	22.643	3.09767	0.395	0.5	0.509016	0.0772094
Human polyomavirus 1	NC_001538	VP3	YP_717938.1	CTA	3	1	n3	0.736	29	25.963	3.93111	0.721	0.655172	0.624297	0.0566967
Human polyomavirus 1	NC_001538	VP3	YP_717938.1	CTG	3	1	n3	0.905	20	15.929	2.65555	0.169	0.75	0.817638	0.0817256
Human polyomavirus 1	NC_001538	VP3	YP_717938.1	CTC	3	1	n3	0.036	18	24.412	3.87121	0.684	0.777778	0.741089	0.0671652
Human polyomavirus 1	NC_001538	VP3	YP_717938.1	CTT	3	1	n3	0.518	36	35.347	3.3655	0.282	0.444444	0.477009	0.0555472
Human polyomavirus 1	NC_001538	VP3	YP_717938.1	TAA	3	1	n3	0.145	30	32.867	3.12591	0.998	0.733333	0.5926	0.0469805
Human polyomavirus 1	NC_001538	VP3	YP_717938.1	TAG	3	1	n3	0.736	29	25.963	3.93111	0.854	0.931034	0.878141	0.0523692
Human polyomavirus 1	NC_001538	VP3	YP_717938.1	TAC	3	1	n3	0.912	26	20.721	3.41016	0.438	0.807692	0.814385	0.0699049
Human polyomavirus 1	NC_001538	VP3	YP_717938.1	TAT	3	1	n3	0.816	39	35.201	3.65932	0.841	0.74359	0.7034	0.0415929
Human polyomavirus 1	NC_001538	VP3	YP_717938.1	TGA	3	1	n3	0.021	18	23.817	3.10379	0.787	0.722222	0.673014	0.0636477
Human polyomavirus 1	NC_001538	VP3	YP_717938.1	TGG	3	1	n3	0.641	23	21.49	2.88304	0.09	0.826087	0.897229	0.0540734
Human polyomavirus 1	NC_001538	VP3	YP_717938.1	TGC	3	1	n3	0.642	17	15.451	3.07239	0.647	0.882353	0.854086	0.0742853
Human polyomavirus 1	NC_001538	VP3	YP_717938.1	TGT	3	1	n3	0.973	26	18.883	3.15615	0.621	0.692308	0.66431	0.0749329
Human polyomavirus 1	NC_001538	VP3	YP_717938.1	TCA	3	1	n3	0.021	18	23.817	3.10379	0.002	0.277778	0.468102	0.069357
Human polyomavirus 1	NC_001538	VP3	YP_717938.1	TCG	3	1	n3	0	0	9.336	2.89329	0	0	0.579939	0.137557
Human polyomavirus 1	NC_001538	VP3	YP_717938.1	TCC	3	1	n3	0.763	25	22.142	3.10255	0.003	0.56	0.763013	0.0726684
Human polyomavirus 1	NC_001538	VP3	YP_717938.1	TCT	3	1	n3	0.017	31	38.974	4.19038	0.881	0.677419	0.621967	0.0504515
Human polyomavirus 1	NC_001538	VP3	YP_717938.1	TTA	3	1	n3	0.145	30	32.867	3.12591	0.994	0.666667	0.525759	0.0456986
Human polyomavirus 1	NC_001538	VP3	YP_717938.1	TTG	3	1	n3	0.853	33	28.492	3.69079	0.004	0.666667	0.81166	0.056452
Human polyomavirus 1	NC_001538	VP3	YP_717938.1	TTC	3	1	n3	0.166	32	34.813	3.45688	0.826	0.90625	0.858187	0.0466813
Human polyomavirus 1	NC_001538	VP3	YP_717938.1	TTT	3	1	n3	0.966	49	41.166	4.23798	0.356	0.653061	0.66808	0.0386913
Human polyomavirus 1	NC_001538	VP3	YP_717938.1	WRC	3	1	n3	0.939	81	73.307	4.69199	0.513	0.814815	0.814275	0.0326686
Human polyomavirus 1	NC_001538	VP3	YP_717938.1	SYC	3	1	n3	0.861	66	60.667	4.6407	0.942	0.772727	0.710204	0.0405176
Human polyomavirus 1	NC_001538	VP3	YP_717938.1	WA	2	1	n3	0.992	268	252.09	6.2833	0.77	0.604478	0.596764	0.00965043
Human polyomavirus 1	NC_001538	VP3	YP_717938.1	WA	2	0	n3	0.997	139	127.065	3.92209	0.807	0.719424	0.704429	0.0170803
Human polyomavirus 1	NC_001538	VP3	YP_717938.1	AA	2	0	n3	0.977	77	69.689	3.57271	0.334	0.623377	0.633909	0.022749
Human polyomavirus 1	NC_001538	VP3	YP_717938.1	TA	2	0	n3	0.871	62	57.376	3.60952	0.935	0.83871	0.790273	0.0315721
Human polyomavirus 1	NC_001538	VP3	YP_717938.1	CA	2	0	n3	0.038	36	41.379	3.27374	0.526	0.694444	0.689153	0.0442627
Human polyomavirus 1	NC_001538	VP3	YP_717938.1	GA	2	0	n3	0.01	49	55.556	2.94871	0.537	0.693878	0.691945	0.031477
Human polyomavirus 1	NC_001538	large T antigen	YP_717940.1	AA	2	1	n3	0.809	493	484.137	9.22064	1	0.598377	0.561321	0.00836499
Human polyomavirus 1	NC_001538	large T antigen	YP_717940.1	AG	2	1	n3	1	296	266.165	8.31179	0	0.672297	0.733602	0.0182699
Human polyomavirus 1	NC_001538	large T antigen	YP_717940.1	AC	2	1	n3	0.137	196	204.332	7.87298	0.023	0.714286	0.756753	0.0197853
Human polyomavirus 1	NC_001538	large T antigen	YP_717940.1	AT	2	1	n3	0.001	354	384.366	11.0829	1	0.655367	0.626699	0.00767202
Human polyomavirus 1	NC_001538	large T antigen	YP_717940.1	GA	2	1	n3	0	225	264.756	7.24889	0.239	0.702222	0.712366	0.014354
Human polyomavirus 1	NC_001538	large T antigen	YP_717940.1	GG	2	1	n3	1	177	153.246	6.43626	0.012	0.785311	0.836237	0.0223119
Human polyomavirus 1	NC_001538	large T antigen	YP_717940.1	GC	2	1	n3	0.996	150	125.666	8.37117	0	0.68	0.766901	0.0229821
Human polyomavirus 1	NC_001538	large T antigen	YP_717940.1	GT	2	1	n3	0.137	196	204.332	7.87298	1	0.647959	0.588494	0.0164532
Human polyomavirus 1	NC_001538	large T antigen	YP_717940.1	CA	2	1	n3	0.951	271	257.267	8.03851	0.006	0.546125	0.580303	0.0142123
Human polyomavirus 1	NC_001538	large T antigen	YP_717940.1	CG	2	1	n3	0	4	71.322	9.26889	0	0.5	0.5	0
Human polyomavirus 1	NC_001538	large T antigen	YP_717940.1	CC	2	1	n3	1	177	153.246	6.43626	0.129	0.689266	0.718172	0.0250957
Human polyomavirus 1	NC_001538	large T antigen	YP_717940.1	CT	2	1	n3	1	296	266.165	8.31179	0.871	0.516892	0.498321	0.0161448
Human polyomavirus 1	NC_001538	large T antigen	YP_717940.1	TA	2	1	n3	0.894	350	332.84	12.916	0.416	0.6	0.601472	0.00742924
Human polyomavirus 1	NC_001538	large T antigen	YP_717940.1	TG	2	1	n3	0.951	271	257.267	8.03851	0.792	0.845018	0.832123	0.0159504
Human polyomavirus 1	NC_001538	large T antigen	YP_717940.1	TC	2	1	n3	0	225	264.756	7.24889	1	0.911111	0.801971	0.0171515
Human polyomavirus 1	NC_001538	large T antigen	YP_717940.1	TT	2	1	n3	0.809	493	484.137	9.22064	0	0.608519	0.655102	0.010663
Human polyomavirus 1	NC_001538	large T antigen	YP_717940.1	AAA	3	1	n3	0.938	209	194.941	8.64335	0.998	0.626794	0.57981	0.0172884
Human polyomavirus 1	NC_001538	large T antigen	YP_717940.1	AAG	3	1	n3	0.879	112	104.38	6.1057	0.036	0.678571	0.736639	0.0335426
Human polyomavirus 1	NC_001538	large T antigen	YP_717940.1	AAC	3	1	n3	0.043	53	61.13	5.13956	0.576	0.792453	0.78309	0.0432784
Human polyomavirus 1	NC_001538	large T antigen	YP_717940.1	AAT	3	1	n3	0.189	118	122.686	5.91045	0.963	0.737288	0.695654	0.0231847
Human polyomavirus 1	NC_001538	large T antigen	YP_717940.1	AGA	3	1	n3	0.03	92	104.1	6.88201	0.627	0.706522	0.698101	0.025381
Human polyomavirus 1	NC_001538	large T antigen	YP_717940.1	AGG	3	1	n3	1	72	48.293	4.97284	0.475	0.777778	0.779303	0.0484492
Human polyomavirus 1	NC_001538	large T antigen	YP_717940.1	AGC	3	1	n3	1	66	42.559	5.1987	0.491	0.787879	0.789397	0.0532738
Human polyomavirus 1	NC_001538	large T antigen	YP_717940.1	AGT	3	1	n3	0.156	66	71.213	5.97726	0.698	0.651515	0.631546	0.0387184
Human polyomavirus 1	NC_001538	large T antigen	YP_717940.1	ACA	3	1	n3	0.938	84	74.463	5.78071	0.04	0.595238	0.663866	0.03876
Human polyomavirus 1	NC_001538	large T antigen	YP_717940.1	ACG	3	1	n3	0	1	16.612	4.10067	1	1	0.502659	0.103166
Human polyomavirus 1	NC_001538	large T antigen	YP_717940.1	ACC	3	1	n3	0.693	45	42.044	4.81062	0.001	0.622222	0.779344	0.0542673
Human polyomavirus 1	NC_001538	large T antigen	YP_717940.1	ACT	3	1	n3	0.156	66	71.213	5.97726	0.988	0.681818	0.575873	0.0430604
Human polyomavirus 1	NC_001538	large T antigen	YP_717940.1	ATA	3	1	n3	0.43	104	104.822	6.99516	0.418	0.798077	0.80174	0.0219558
Human polyomavirus 1	NC_001538	large T antigen	YP_717940.1	ATG	3	1	n3	0.004	74	85.645	5.15509	0.073	0.891892	0.926438	0.0237689
Human polyomavirus 1	NC_001538	large T antigen	YP_717940.1	ATC	3	1	n3	0.006	57	70.213	5.13864	1	0.947368	0.826461	0.0379252
Human polyomavirus 1	NC_001538	large T antigen	YP_717940.1	ATT	3	1	n3	0.189	118	122.686	5.91045	0.001	0.567797	0.657124	0.026676
Human polyomavirus 1	NC_001538	large T antigen	YP_717940.1	GAA	3	1	n3	0.016	94	104.919	5.51221	0.453	0.468085	0.471771	0.0280644
Human polyomavirus 1	NC_001538	large T antigen	YP_717940.1	GAG	3	1	n3	0.134	45	50.501	5.52666	0	0.422222	0.62408	0.0523832
Human polyomavirus 1	NC_001538	large T antigen	YP_717940.1	GAC	3	1	n3	0.012	29	39.123	4.51972	0.21	0.586207	0.634531	0.0596275
Human polyomavirus 1	NC_001538	large T antigen	YP_717940.1	GAT	3	1	n3	0.006	57	70.213	5.13864	0.001	0.280702	0.398882	0.0340221
Human polyomavirus 1	NC_001538	large T antigen	YP_717940.1	GGA	3	1	n3	0.205	59	62.787	5.32369	0.713	0.661017	0.636091	0.0424937
Human polyomavirus 1	NC_001538	large T antigen	YP_717940.1	GGG	3	1	n3	1	43	25.658	4.65113	0.461	0.697674	0.706915	0.0705028
Human polyomavirus 1	NC_001538	large T antigen	YP_717940.1	GGC	3	1	n3	0.939	30	22.757	4.07209	0.014	0.466667	0.640186	0.0829592
Human polyomavirus 1	NC_001538	large T antigen	YP_717940.1	GGT	3	1	n3	0.693	45	42.044	4.81062	0.999	0.622222	0.417687	0.0570823
Human polyomavirus 1	NC_001538	large T antigen	YP_717940.1	GCA	3	1	n3	0.869	53	46.189	5.50775	0.797	0.509434	0.455661	0.0602275
Human polyomavirus 1	NC_001538	large T antigen	YP_717940.1	GCG	3	1	n3	0	1	14.161	3.48527	1	1	0.417444	0.116525
Human polyomavirus 1	NC_001538	large T antigen	YP_717940.1	GCC	3	1	n3	0.939	30	22.757	4.07209	0.97	0.8	0.631075	0.0901683
Human polyomavirus 1	NC_001538	large T antigen	YP_717940.1	GCT	3	1	n3	1	66	42.559	5.1987	0.846	0.439394	0.381466	0.0575358
Human polyomavirus 1	NC_001538	large T antigen	YP_717940.1	GTA	3	1	n3	0.687	70	66.522	6.00329	0.104	0.571429	0.619954	0.0385722
Human polyomavirus 1	NC_001538	large T antigen	YP_717940.1	GTG	3	1	n3	0.89	44	37.557	4.95124	0.961	0.886364	0.782373	0.0604952
Human polyomavirus 1	NC_001538	large T antigen	YP_717940.1	GTC	3	1	n3	0.012	29	39.123	4.51972	0.932	0.862069	0.776661	0.0575355
Human polyomavirus 1	NC_001538	large T antigen	YP_717940.1	GTT	3	1	n3	0.043	53	61.13	5.13956	0	0.396226	0.523947	0.0423689
Human polyomavirus 1	NC_001538	large T antigen	YP_717940.1	CAA	3	1	n3	0.424	81	81.41	6.37024	0.85	0.54321	0.503349	0.0390313
Human polyomavirus 1	NC_001538	large T antigen	YP_717940.1	CAG	3	1	n3	1	72	52.655	4.82845	0.084	0.680556	0.746785	0.0475456
Human polyomavirus 1	NC_001538	large T antigen	YP_717940.1	CAC	3	1	n3	0.89	44	37.557	4.95124	0.014	0.590909	0.723923	0.0598852
Human polyomavirus 1	NC_001538	large T antigen	YP_717940.1	CAT	3	1	n3	0.004	74	85.645	5.15509	0.999	0.72973	0.631547	0.0251863
Human polyomavirus 1	NC_001538	large T antigen	YP_717940.1	CGA	3	1	n3	0	2	21.868	4.64248	0	1	1	0
Human polyomavirus 1	NC_001538	large T antigen	YP_717940.1	CGG	3	1	n3	0	0	18.681	3.89066	0	0	1	0
Human polyomavirus 1	NC_001538	large T antigen	YP_717940.1	CGC	3	1	n3	0	1	14.161	3.48527	0.2	1	0.983604	0.0352971
Human polyomavirus 1	NC_001538	large T antigen	YP_717940.1	CGT	3	1	n3	0	1	16.612	4.10067	0.539	1	0.955912	0.0499538
Human polyomavirus 1	NC_001538	large T antigen	YP_717940.1	CCA	3	1	n3	0.584	62	60.614	4.50788	0.615	0.645161	0.632481	0.0397061
Human polyomavirus 1	NC_001538	large T antigen	YP_717940.1	CCG	3	1	n3	0	0	18.681	3.89066	0	0	0.60043	0.0966729
Human polyomavirus 1	NC_001538	large T antigen	YP_717940.1	CCC	3	1	n3	1	43	25.658	4.65113	0.517	0.72093	0.716993	0.0756384
Human polyomavirus 1	NC_001538	large T antigen	YP_717940.1	CCT	3	1	n3	1	72	48.293	4.97284	0.791	0.569444	0.525835	0.0544665
Human polyomavirus 1	NC_001538	large T antigen	YP_717940.1	CTA	3	1	n3	0.896	67	58.629	5.90977	0.662	0.567164	0.549979	0.0394443
Human polyomavirus 1	NC_001538	large T antigen	YP_717940.1	CTG	3	1	n3	1	72	52.655	4.82845	0.712	0.861111	0.835927	0.0428988
Human polyomavirus 1	NC_001538	large T antigen	YP_717940.1	CTC	3	1	n3	0.134	45	50.501	5.52666	0.999	0.933333	0.788102	0.0483824
Human polyomavirus 1	NC_001538	large T antigen	YP_717940.1	CTT	3	1	n3	0.879	112	104.38	6.1057	0.634	0.696429	0.687904	0.0299889
Human polyomavirus 1	NC_001538	large T antigen	YP_717940.1	TAA	3	1	n3	0.832	109	102.867	5.61296	0.929	0.697248	0.662503	0.0230148
Human polyomavirus 1	NC_001538	large T antigen	YP_717940.1	TAG	3	1	n3	0.896	67	58.629	5.90977	0.583	0.820896	0.812926	0.03828
Human polyomavirus 1	NC_001538	large T antigen	YP_717940.1	TAC	3	1	n3	0.687	70	66.522	6.00329	0.17	0.785714	0.824416	0.0397103
Human polyomavirus 1	NC_001538	large T antigen	YP_717940.1	TAT	3	1	n3	0.43	104	104.822	6.99516	0.81	0.711538	0.690103	0.0242797
Human polyomavirus 1	NC_001538	large T antigen	YP_717940.1	TGA	3	1	n3	0.202	72	76.001	5.37745	0.635	0.722222	0.710812	0.033291
Human polyomavirus 1	NC_001538	large T antigen	YP_717940.1	TGG	3	1	n3	0.584	62	60.614	4.50788	0.144	0.854839	0.886818	0.033709
Human polyomavirus 1	NC_001538	large T antigen	YP_717940.1	TGC	3	1	n3	0.869	53	46.189	5.50775	0.06	0.660377	0.741824	0.0499227
Human polyomavirus 1	NC_001538	large T antigen	YP_717940.1	TGT	3	1	n3	0.938	84	74.463	5.78071	0.993	0.654762	0.5592	0.0363983
Human polyomavirus 1	NC_001538	large T antigen	YP_717940.1	TCA	3	1	n3	0.202	72	76.001	5.37745	0.002	0.430556	0.531468	0.0373444
Human polyomavirus 1	NC_001538	large T antigen	YP_717940.1	TCG	3	1	n3	0	2	21.868	4.64248	0	0	0.467066	0.0842697
Human polyomavirus 1	NC_001538	large T antigen	YP_717940.1	TCC	3	1	n3	0.205	59	62.787	5.32369	0.13	0.661017	0.710168	0.0445806
Human polyomavirus 1	NC_001538	large T antigen	YP_717940.1	TCT	3	1	n3	0.03	92	104.1	6.88201	0.015	0.413043	0.478984	0.0293601
Human polyomavirus 1	NC_001538	large T antigen	YP_717940.1	TTA	3	1	n3	0.832	109	102.867	5.61296	0.945	0.449541	0.414545	0.0218696
Human polyomavirus 1	NC_001538	large T antigen	YP_717940.1	TTG	3	1	n3	0.424	81	81.41	6.37024	0.625	0.765432	0.755116	0.0364498
Human polyomavirus 1	NC_001538	large T antigen	YP_717940.1	TTC	3	1	n3	0.016	94	104.919	5.51221	0.999	0.893617	0.803319	0.0307883
Human polyomavirus 1	NC_001538	large T antigen	YP_717940.1	TTT	3	1	n3	0.938	209	194.941	8.64335	0.015	0.641148	0.680722	0.0177103
Human polyomavirus 1	NC_001538	large T antigen	YP_717940.1	WRC	3	1	n3	1	242	216.4	7.9428	0.098	0.760331	0.787516	0.0199463
Human polyomavirus 1	NC_001538	large T antigen	YP_717940.1	SYC	3	1	n3	0.886	147	138.039	7.33672	0.999	0.829932	0.744974	0.0271534
Human polyomavirus 1	NC_001538	large T antigen	YP_717940.1	WA	2	1	n3	0.992	843	816.977	10.6187	1	0.599051	0.577657	0.00557395
Human polyomavirus 1	NC_001538	large T antigen	YP_717940.1	WA	2	0	n3	0.998	463	441.809	6.99889	0.993	0.652268	0.632435	0.00816265
Human polyomavirus 1	NC_001538	large T antigen	YP_717940.1	AA	2	0	n3	0.97	288	275.389	6.21351	1	0.645833	0.60015	0.0108415
Human polyomavirus 1	NC_001538	large T antigen	YP_717940.1	TA	2	0	n3	0.894	175	166.42	6.45799	0.135	0.662857	0.685951	0.0203842
Human polyomavirus 1	NC_001538	large T antigen	YP_717940.1	CA	2	0	n3	0.176	118	122.715	5.65949	0.315	0.627119	0.639394	0.0239748
Human polyomavirus 1	NC_001538	large T antigen	YP_717940.1	GA	2	0	n3	0.001	155	171.476	4.98372	0.059	0.780645	0.804511	0.0157314
Human polyomavirus 10	JX262162	VP2	AFN43004.1	AA	2	1	n3	0.83	215	208.918	6.02837	0.807	0.539535	0.528502	0.0121504
Human polyomavirus 10	JX262162	VP2	AFN43004.1	AG	2	1	n3	0.999	145	126.167	5.56679	0.109	0.834483	0.861488	0.021945
Human polyomavirus 10	JX262162	VP2	AFN43004.1	AC	2	1	n3	0	70	86.833	4.60968	0.955	0.914286	0.863364	0.0293686
Human polyomavirus 10	JX262162	VP2	AFN43004.1	AT	2	1	n3	0.093	170	178.082	6.8898	0.725	0.611765	0.602991	0.0136172
Human polyomavirus 10	JX262162	VP2	AFN43004.1	GA	2	1	n3	0.909	114	107.708	4.36105	0.001	0.587719	0.654806	0.0232256
Human polyomavirus 10	JX262162	VP2	AFN43004.1	GG	2	1	n3	0.944	70	63.905	3.502	0.403	0.9	0.905898	0.0302626
Human polyomavirus 10	JX262162	VP2	AFN43004.1	GC	2	1	n3	0.794	78	73.554	4.28358	0.129	0.884615	0.912754	0.0269523
Human polyomavirus 10	JX262162	VP2	AFN43004.1	GT	2	1	n3	0	70	86.833	4.60968	0.994	0.628571	0.561749	0.0267391
Human polyomavirus 10	JX262162	VP2	AFN43004.1	CA	2	1	n3	0.003	103	117.136	5.40329	0.838	0.359223	0.341448	0.018115
Human polyomavirus 10	JX262162	VP2	AFN43004.1	CG	2	1	n3	0.011	14	24.792	5.26087	0.977	0.571429	0.542342	0.00997572
Human polyomavirus 10	JX262162	VP2	AFN43004.1	CC	2	1	n3	0.944	70	63.905	3.502	0.064	0.742857	0.797063	0.0359254
Human polyomavirus 10	JX262162	VP2	AFN43004.1	CT	2	1	n3	0.999	145	126.167	5.56679	0.857	0.37931	0.358918	0.0193506
Human polyomavirus 10	JX262162	VP2	AFN43004.1	TA	2	1	n3	0.531	168	166.238	8.58157	0.498	0.625	0.624075	0.0114301
Human polyomavirus 10	JX262162	VP2	AFN43004.1	TG	2	1	n3	0.003	103	117.136	5.40329	0.786	0.932039	0.915214	0.0201216
Human polyomavirus 10	JX262162	VP2	AFN43004.1	TC	2	1	n3	0.909	114	107.708	4.36105	0.869	0.903509	0.87548	0.0244508
Human polyomavirus 10	JX262162	VP2	AFN43004.1	TT	2	1	n3	0.83	215	208.918	6.02837	0.061	0.572093	0.595146	0.0150048
Human polyomavirus 10	JX262162	VP2	AFN43004.1	AAA	3	1	n3	0.988	76	66.312	4.29123	0.407	0.710526	0.717922	0.0273669
Human polyomavirus 10	JX262162	VP2	AFN43004.1	AAG	3	1	n3	0.936	45	39.284	3.48989	0.175	0.911111	0.941195	0.031951
Human polyomavirus 10	JX262162	VP2	AFN43004.1	AAC	3	1	n3	0.022	24	30.589	3.4618	0.932	0.916667	0.833388	0.0559103
Human polyomavirus 10	JX262162	VP2	AFN43004.1	AAT	3	1	n3	0.225	69	71.733	4.29508	0.565	0.550725	0.544756	0.0301804
Human polyomavirus 10	JX262162	VP2	AFN43004.1	AGA	3	1	n3	0.986	53	43.199	4.29737	0.771	0.679245	0.646899	0.0403533
Human polyomavirus 10	JX262162	VP2	AFN43004.1	AGG	3	1	n3	0.904	26	21.364	3.10476	0.541	0.884615	0.874035	0.0639344
Human polyomavirus 10	JX262162	VP2	AFN43004.1	AGC	3	1	n3	0.6	32	30.632	3.55901	0.341	0.9375	0.950143	0.0366247
Human polyomavirus 10	JX262162	VP2	AFN43004.1	AGT	3	1	n3	0.764	34	30.972	3.44401	0.979	0.764706	0.660786	0.0507705
Human polyomavirus 10	JX262162	VP2	AFN43004.1	ACA	3	1	n3	0.047	24	29.424	3.62963	0.456	0.5	0.499105	0.0601316
Human polyomavirus 10	JX262162	VP2	AFN43004.1	ACG	3	1	n3	0	1	6.044	2.32509	0	0	0.65083	0.182716
Human polyomavirus 10	JX262162	VP2	AFN43004.1	ACC	3	1	n3	0.001	11	20.393	3.23613	0.231	0.818182	0.863742	0.0682934
Human polyomavirus 10	JX262162	VP2	AFN43004.1	ACT	3	1	n3	0.764	34	30.972	3.44401	0.137	0.382353	0.441364	0.0563738
Human polyomavirus 10	JX262162	VP2	AFN43004.1	ATA	3	1	n3	0.785	59	54.71	4.73159	0.446	0.79661	0.801728	0.0284248
Human polyomavirus 10	JX262162	VP2	AFN43004.1	ATG	3	1	n3	0.014	20	25.556	2.63037	0.739	1	0.952533	0.0381846
Human polyomavirus 10	JX262162	VP2	AFN43004.1	ATC	3	1	n3	0.05	21	25.083	2.84502	0.599	0.904762	0.884052	0.0560398
Human polyomavirus 10	JX262162	VP2	AFN43004.1	ATT	3	1	n3	0.225	69	71.733	4.29508	0.302	0.652174	0.668428	0.0341182
Human polyomavirus 10	JX262162	VP2	AFN43004.1	GAA	3	1	n3	0.798	51	47.771	3.30069	0.587	0.313725	0.30375	0.0401957
Human polyomavirus 10	JX262162	VP2	AFN43004.1	GAG	3	1	n3	0.982	30	21.547	3.6094	0.705	0.766667	0.725471	0.0756927
Human polyomavirus 10	JX262162	VP2	AFN43004.1	GAC	3	1	n3	0.226	12	13.307	2.32395	0.362	0.75	0.776005	0.102605
Human polyomavirus 10	JX262162	VP2	AFN43004.1	GAT	3	1	n3	0.05	21	25.083	2.84502	0.363	0.380952	0.399296	0.0609734
Human polyomavirus 10	JX262162	VP2	AFN43004.1	GGA	3	1	n3	0.991	30	22.026	3.1044	0.065	0.266667	0.36861	0.0714261
Human polyomavirus 10	JX262162	VP2	AFN43004.1	GGG	3	1	n3	0.633	13	11.7	2.82454	0.335	0.769231	0.806161	0.0955359
Human polyomavirus 10	JX262162	VP2	AFN43004.1	GGC	3	1	n3	0.98	16	9.786	2.58306	0.79	0.875	0.763997	0.125208
Human polyomavirus 10	JX262162	VP2	AFN43004.1	GGT	3	1	n3	0.001	11	20.393	3.23613	0.834	0.272727	0.199376	0.0746921
Human polyomavirus 10	JX262162	VP2	AFN43004.1	GCA	3	1	n3	0.206	25	27.333	3.436	0.607	0.16	0.142326	0.0549051
Human polyomavirus 10	JX262162	VP2	AFN43004.1	GCG	3	1	n3	0.303	5	5.803	2.36689	0.866867	0.6	0.353572	0.206629
Human polyomavirus 10	JX262162	VP2	AFN43004.1	GCC	3	1	n3	0.98	16	9.786	2.58306	0.063	0.375	0.58465	0.146033
Human polyomavirus 10	JX262162	VP2	AFN43004.1	GCT	3	1	n3	0.6	32	30.632	3.55901	0.851	0.1875	0.129946	0.0500889
Human polyomavirus 10	JX262162	VP2	AFN43004.1	GTA	3	1	n3	0.072	22	26.676	3.43351	0	0.272727	0.465222	0.064268
Human polyomavirus 10	JX262162	VP2	AFN43004.1	GTG	3	1	n3	0.048	12	16.261	2.93613	0.104	0.75	0.85096	0.0817191
Human polyomavirus 10	JX262162	VP2	AFN43004.1	GTC	3	1	n3	0.226	12	13.307	2.32395	0.764	0.833333	0.750627	0.107306
Human polyomavirus 10	JX262162	VP2	AFN43004.1	GTT	3	1	n3	0.022	24	30.589	3.4618	0.162	0.333333	0.381538	0.0565685
Human polyomavirus 10	JX262162	VP2	AFN43004.1	CAA	3	1	n3	0.014	32	40.588	4.08733	0.541	0.5	0.488493	0.0476016
Human polyomavirus 10	JX262162	VP2	AFN43004.1	CAG	3	1	n3	0.915	39	34.731	2.80154	0.021	0.794872	0.881192	0.0445119
Human polyomavirus 10	JX262162	VP2	AFN43004.1	CAC	3	1	n3	0.048	12	16.261	2.93613	0.304	0.916667	0.934318	0.0584266
Human polyomavirus 10	JX262162	VP2	AFN43004.1	CAT	3	1	n3	0.014	20	25.556	2.63037	0.856	0.8	0.74638	0.0473178
Human polyomavirus 10	JX262162	VP2	AFN43004.1	CGA	3	1	n3	0.06	3	6.461	2.63372	0.352352	1	0.941977	0.0922649
Human polyomavirus 10	JX262162	VP2	AFN43004.1	CGG	3	1	n3	0.224	5	6.484	2.54318	0.0842528	1	0.986726	0.0478833
Human polyomavirus 10	JX262162	VP2	AFN43004.1	CGC	3	1	n3	0.303	5	5.803	2.36689	0.014014	0.6	0.947517	0.10846
Human polyomavirus 10	JX262162	VP2	AFN43004.1	CGT	3	1	n3	0	1	6.044	2.32509	0.939	1	0.692229	0.182411
Human polyomavirus 10	JX262162	VP2	AFN43004.1	CCA	3	1	n3	0.668	26	24.357	2.73524	0.743	0.461538	0.427371	0.0537355
Human polyomavirus 10	JX262162	VP2	AFN43004.1	CCG	3	1	n3	0.224	5	6.484	2.54318	0.717151	0.8	0.694335	0.169723
Human polyomavirus 10	JX262162	VP2	AFN43004.1	CCC	3	1	n3	0.633	13	11.7	2.82454	0.365	0.769231	0.797689	0.105341
Human polyomavirus 10	JX262162	VP2	AFN43004.1	CCT	3	1	n3	0.904	26	21.364	3.10476	0.95	0.423077	0.299076	0.0787101
Human polyomavirus 10	JX262162	VP2	AFN43004.1	CTA	3	1	n3	0.491	31	30.605	4.42707	0.994	0.741935	0.615891	0.0470816
Human polyomavirus 10	JX262162	VP2	AFN43004.1	CTG	3	1	n3	0.915	39	34.731	2.80154	0.232	0.923077	0.950267	0.032644
Human polyomavirus 10	JX262162	VP2	AFN43004.1	CTC	3	1	n3	0.982	30	21.547	3.6094	0.121	0.8	0.868876	0.0648812
Human polyomavirus 10	JX262162	VP2	AFN43004.1	CTT	3	1	n3	0.936	45	39.284	3.48989	0.187	0.533333	0.577466	0.0498401
Human polyomavirus 10	JX262162	VP2	AFN43004.1	TAA	3	1	n3	0.634	56	54.247	3.18685	0.662	0.535714	0.523909	0.0245427
Human polyomavirus 10	JX262162	VP2	AFN43004.1	TAG	3	1	n3	0.491	31	30.605	4.42707	0.498	0.83871	0.836179	0.0490769
Human polyomavirus 10	JX262162	VP2	AFN43004.1	TAC	3	1	n3	0.072	22	26.676	3.43351	0.942	1	0.902083	0.0526201
Human polyomavirus 10	JX262162	VP2	AFN43004.1	TAT	3	1	n3	0.785	59	54.71	4.73159	0.486	0.694915	0.696208	0.0296535
Human polyomavirus 10	JX262162	VP2	AFN43004.1	TGA	3	1	n3	0.008	28	36.022	3.83008	0.068	0.714286	0.783693	0.0461794
Human polyomavirus 10	JX262162	VP2	AFN43004.1	TGG	3	1	n3	0.668	26	24.357	2.73524	0.471	0.961538	0.965141	0.0347803
Human polyomavirus 10	JX262162	VP2	AFN43004.1	TGC	3	1	n3	0.206	25	27.333	3.436	0.216	0.88	0.916582	0.0469293
Human polyomavirus 10	JX262162	VP2	AFN43004.1	TGT	3	1	n3	0.047	24	29.424	3.62963	0.059	0.583333	0.669724	0.0541769
Human polyomavirus 10	JX262162	VP2	AFN43004.1	TCA	3	1	n3	0.008	28	36.022	3.83008	0.623	0.321429	0.303673	0.0533869
Human polyomavirus 10	JX262162	VP2	AFN43004.1	TCG	3	1	n3	0.06	3	6.461	2.63372	0.13013	0.333333	0.471241	0.171544
Human polyomavirus 10	JX262162	VP2	AFN43004.1	TCC	3	1	n3	0.991	30	22.026	3.1044	0.813	0.9	0.834746	0.0682055
Human polyomavirus 10	JX262162	VP2	AFN43004.1	TCT	3	1	n3	0.986	53	43.199	4.29737	0.338	0.471698	0.489232	0.0462294
Human polyomavirus 10	JX262162	VP2	AFN43004.1	TTA	3	1	n3	0.634	56	54.247	3.18685	0.319	0.517857	0.527603	0.0240399
Human polyomavirus 10	JX262162	VP2	AFN43004.1	TTG	3	1	n3	0.014	32	40.588	4.08733	0.96	0.96875	0.890651	0.040764
Human polyomavirus 10	JX262162	VP2	AFN43004.1	TTC	3	1	n3	0.798	51	47.771	3.30069	0.991	0.980392	0.911672	0.036055
Human polyomavirus 10	JX262162	VP2	AFN43004.1	TTT	3	1	n3	0.988	76	66.312	4.29123	0.106	0.605263	0.633574	0.0232208
Human polyomavirus 10	JX262162	VP2	AFN43004.1	WRC	3	1	n3	0.004	103	115.23	4.72198	0.93	0.932039	0.89915	0.0220521
Human polyomavirus 10	JX262162	VP2	AFN43004.1	SYC	3	1	n3	0.999	71	56.34	4.55372	0.06	0.704225	0.773928	0.0445803
Human polyomavirus 10	JX262162	VP2	AFN43004.1	WA	2	1	n3	0.867	383	375.156	6.48997	0.794	0.577023	0.570895	0.00744724
Human polyomavirus 10	JX262162	VP2	AFN43004.1	WA	2	0	n3	0.682	178	175.351	4.47167	0.706	0.601124	0.59379	0.0132998
Human polyomavirus 10	JX262162	VP2	AFN43004.1	AA	2	0	n3	0.641	94	92.232	3.65187	0.943	0.595745	0.566325	0.0182233
Human polyomavirus 10	JX262162	VP2	AFN43004.1	TA	2	0	n3	0.531	84	83.119	4.29079	0.267	0.607143	0.624017	0.0299981
Human polyomavirus 10	JX262162	VP2	AFN43004.1	CA	2	0	n3	0.018	46	53.269	3.7063	0.808	0.5	0.467916	0.0327168
Human polyomavirus 10	JX262162	VP2	AFN43004.1	GA	2	0	n3	0.891	70	65.38	3.36327	0.019	0.642857	0.698958	0.0279555
Human polyomavirus 10	JX262162	small t antigen	AFN43008.1	AA	2	1	n3	0.98	160	149.244	4.87303	0.925	0.55625	0.531509	0.01593
Human polyomavirus 10	JX262162	small t antigen	AFN43008.1	AG	2	1	n3	1	88	71.684	4.35318	0.484	0.625	0.626995	0.0351442
Human polyomavirus 10	JX262162	small t antigen	AFN43008.1	AC	2	1	n3	0.002	53	66.63	4.79449	0.075	0.679245	0.728048	0.0358597
Human polyomavirus 10	JX262162	small t antigen	AFN43008.1	AT	2	1	n3	0.009	96	109.442	6.52354	0.957	0.645833	0.617033	0.0159051
Human polyomavirus 10	JX262162	small t antigen	AFN43008.1	GA	2	1	n3	0.028	58	65.001	3.96825	0.005	0.672414	0.75417	0.0323521
Human polyomavirus 10	JX262162	small t antigen	AFN43008.1	GG	2	1	n3	0.176	46	48.769	3.44698	0.703	0.891304	0.8702	0.0366653
Human polyomavirus 10	JX262162	small t antigen	AFN43008.1	GC	2	1	n3	1	66	42.6	5.42144	0.001	0.590909	0.688103	0.0388146
Human polyomavirus 10	JX262162	small t antigen	AFN43008.1	GT	2	1	n3	0.002	53	66.63	4.79449	1	0.660377	0.51889	0.028235
Human polyomavirus 10	JX262162	small t antigen	AFN43008.1	CA	2	1	n3	0.703	83	79.997	4.57307	0.752	0.686747	0.667279	0.0275545
Human polyomavirus 10	JX262162	small t antigen	AFN43008.1	CG	2	1	n3	0	6	22.55	4.88482	1	0.666667	0.546778	0.0120393
Human polyomavirus 10	JX262162	small t antigen	AFN43008.1	CC	2	1	n3	0.176	46	48.769	3.44698	0.734	0.826087	0.799267	0.0430002
Human polyomavirus 10	JX262162	small t antigen	AFN43008.1	CT	2	1	n3	1	88	71.684	4.35318	0.013	0.534091	0.609529	0.0336856
Human polyomavirus 10	JX262162	small t antigen	AFN43008.1	TA	2	1	n3	0.128	96	102.758	7.02492	0.697	0.625	0.617229	0.0134718
Human polyomavirus 10	JX262162	small t antigen	AFN43008.1	TG	2	1	n3	0.703	83	79.997	4.57307	0.094	0.759036	0.796762	0.0293422
Human polyomavirus 10	JX262162	small t antigen	AFN43008.1	TC	2	1	n3	0.028	58	65.001	3.96825	1	0.862069	0.720793	0.0358301
Human polyomavirus 10	JX262162	small t antigen	AFN43008.1	TT	2	1	n3	0.98	160	149.244	4.87303	0.027	0.63125	0.665998	0.018703
Human polyomavirus 10	JX262162	small t antigen	AFN43008.1	AAA	3	1	n3	0.948	70	62.059	4.69654	0.99	0.628571	0.547061	0.037248
Human polyomavirus 10	JX262162	small t antigen	AFN43008.1	AAG	3	1	n3	0.989	40	30.259	3.67803	0.393	0.625	0.640258	0.0629642
Human polyomavirus 10	JX262162	small t antigen	AFN43008.1	AAC	3	1	n3	0	15	26.791	3.25842	0.387	0.8	0.815354	0.0604618
Human polyomavirus 10	JX262162	small t antigen	AFN43008.1	AAT	3	1	n3	0.917	35	30.135	3.19918	0.507	0.685714	0.684832	0.0527579
Human polyomavirus 10	JX262162	small t antigen	AFN43008.1	AGA	3	1	n3	0.635	25	23.343	3.40108	0.404	0.64	0.653304	0.0641038
Human polyomavirus 10	JX262162	small t antigen	AFN43008.1	AGG	3	1	n3	0.559	14	13.065	2.49535	0.975	0.928571	0.752281	0.0990354
Human polyomavirus 10	JX262162	small t antigen	AFN43008.1	AGC	3	1	n3	1	31	14.45	3.4859	0.341	0.645161	0.693779	0.107155
Human polyomavirus 10	JX262162	small t antigen	AFN43008.1	AGT	3	1	n3	0.139	18	20.826	3.16824	0.996	0.722222	0.515433	0.0746885
Human polyomavirus 10	JX262162	small t antigen	AFN43008.1	ACA	3	1	n3	0.193	24	26.442	3.49065	0.661	0.833333	0.808218	0.0530622
Human polyomavirus 10	JX262162	small t antigen	AFN43008.1	ACG	3	1	n3	0.007	2	6.209	2.38858	0.892	1	0.689365	0.163579
Human polyomavirus 10	JX262162	small t antigen	AFN43008.1	ACC	3	1	n3	0.028	9	13.153	2.37268	0.341	0.777778	0.813187	0.0913542
Human polyomavirus 10	JX262162	small t antigen	AFN43008.1	ACT	3	1	n3	0.139	18	20.826	3.16824	0.001	0.388889	0.658801	0.0682254
Human polyomavirus 10	JX262162	small t antigen	AFN43008.1	ATA	3	1	n3	0.041	29	35.589	4.13813	0.059	0.793103	0.844519	0.0366756
Human polyomavirus 10	JX262162	small t antigen	AFN43008.1	ATG	3	1	n3	0.007	21	27.727	2.97329	0.38	0.904762	0.918349	0.0437152
Human polyomavirus 10	JX262162	small t antigen	AFN43008.1	ATC	3	1	n3	0.012	10	14.991	2.66213	0.923	0.9	0.769766	0.0868364
Human polyomavirus 10	JX262162	small t antigen	AFN43008.1	ATT	3	1	n3	0.917	35	30.135	3.19918	0.442	0.657143	0.668071	0.0573405
Human polyomavirus 10	JX262162	small t antigen	AFN43008.1	GAA	3	1	n3	0.264	25	26.254	2.84209	0.196	0.48	0.529969	0.0635994
Human polyomavirus 10	JX262162	small t antigen	AFN43008.1	GAG	3	1	n3	0.507	14	13.416	2.92557	0.51	0.642857	0.638422	0.105546
Human polyomavirus 10	JX262162	small t antigen	AFN43008.1	GAC	3	1	n3	0.218	8	9.34	2.22899	0.542	0.625	0.609663	0.129722
Human polyomavirus 10	JX262162	small t antigen	AFN43008.1	GAT	3	1	n3	0.012	10	14.991	2.66213	0.004	0.1	0.365967	0.0847312
Human polyomavirus 10	JX262162	small t antigen	AFN43008.1	GGA	3	1	n3	0.783	17	14.576	2.50164	0.05	0.411765	0.563476	0.0970462
Human polyomavirus 10	JX262162	small t antigen	AFN43008.1	GGG	3	1	n3	0.611	14	12.882	2.56595	0.396	0.785714	0.808724	0.0857581
Human polyomavirus 10	JX262162	small t antigen	AFN43008.1	GGC	3	1	n3	0.091	6	8.158	2.01867	0.297	0.666667	0.72734	0.130074
Human polyomavirus 10	JX262162	small t antigen	AFN43008.1	GGT	3	1	n3	0.028	9	13.153	2.37268	0.937	0.666667	0.507734	0.0948965
Human polyomavirus 10	JX262162	small t antigen	AFN43008.1	GCA	3	1	n3	1	27	15.433	2.74727	0.693	0.777778	0.731147	0.0828156
Human polyomavirus 10	JX262162	small t antigen	AFN43008.1	GCG	3	1	n3	0.058	2	4.559	2.01557	0.135765	0.5	0.661328	0.224108
Human polyomavirus 10	JX262162	small t antigen	AFN43008.1	GCC	3	1	n3	0.091	6	8.158	2.01867	0.812	1	0.816107	0.127579
Human polyomavirus 10	JX262162	small t antigen	AFN43008.1	GCT	3	1	n3	1	31	14.45	3.4859	0.809	0.741935	0.641471	0.111288
Human polyomavirus 10	JX262162	small t antigen	AFN43008.1	GTA	3	1	n3	0.465	16	15.716	2.74724	0.014	0.375	0.568476	0.0869347
Human polyomavirus 10	JX262162	small t antigen	AFN43008.1	GTG	3	1	n3	0.319	14	14.783	2.86285	0.893	0.928571	0.820135	0.0838771
Human polyomavirus 10	JX262162	small t antigen	AFN43008.1	GTC	3	1	n3	0.218	8	9.34	2.22899	0.805	0.875	0.755658	0.12316
Human polyomavirus 10	JX262162	small t antigen	AFN43008.1	GTT	3	1	n3	0	15	26.791	3.25842	0.117	0.6	0.665749	0.0603716
Human polyomavirus 10	JX262162	small t antigen	AFN43008.1	CAA	3	1	n3	0.924	32	26.553	3.56471	0.335	0.40625	0.435063	0.0705259
Human polyomavirus 10	JX262162	small t antigen	AFN43008.1	CAG	3	1	n3	0.963	16	10.934	2.52263	0.327	0.4375	0.490211	0.123528
Human polyomavirus 10	JX262162	small t antigen	AFN43008.1	CAC	3	1	n3	0.319	14	14.783	2.86285	0.029	0.5	0.677786	0.0942885
Human polyomavirus 10	JX262162	small t antigen	AFN43008.1	CAT	3	1	n3	0.007	21	27.727	2.97329	0.997	0.714286	0.548024	0.0531317
Human polyomavirus 10	JX262162	small t antigen	AFN43008.1	CGA	3	1	n3	0.005	2	7.994	2.6627	0.303	1	0.960516	0.072451
Human polyomavirus 10	JX262162	small t antigen	AFN43008.1	CGG	3	1	n3	0	0	3.788	1.76722	0	0	0.971769	0.104314
Human polyomavirus 10	JX262162	small t antigen	AFN43008.1	CGC	3	1	n3	0.058	2	4.559	2.01557	0.0070922	0.5	0.885413	0.155558
Human polyomavirus 10	JX262162	small t antigen	AFN43008.1	CGT	3	1	n3	0.007	2	6.209	2.38858	0.039	0.5	0.741521	0.172894
Human polyomavirus 10	JX262162	small t antigen	AFN43008.1	CCA	3	1	n3	0.253	18	19.034	2.25629	0.704	0.722222	0.681783	0.067619
Human polyomavirus 10	JX262162	small t antigen	AFN43008.1	CCG	3	1	n3	0	0	3.788	1.76722	0	0	0.376678	0.261891
Human polyomavirus 10	JX262162	small t antigen	AFN43008.1	CCC	3	1	n3	0.611	14	12.882	2.56595	0.327	0.785714	0.81689	0.0892172
Human polyomavirus 10	JX262162	small t antigen	AFN43008.1	CCT	3	1	n3	0.559	14	13.065	2.49535	0.026	0.285714	0.486377	0.10992
Human polyomavirus 10	JX262162	small t antigen	AFN43008.1	CTA	3	1	n3	0.557	18	17.075	3.42715	0.968	0.666667	0.507665	0.0769761
Human polyomavirus 10	JX262162	small t antigen	AFN43008.1	CTG	3	1	n3	0.963	16	10.934	2.52263	0.16	0.5625	0.688847	0.123843
Human polyomavirus 10	JX262162	small t antigen	AFN43008.1	CTC	3	1	n3	0.507	14	13.416	2.92557	0.985	1	0.724924	0.109632
Human polyomavirus 10	JX262162	small t antigen	AFN43008.1	CTT	3	1	n3	0.989	40	30.259	3.67803	0.414	0.625	0.635645	0.0611099
Human polyomavirus 10	JX262162	small t antigen	AFN43008.1	TAA	3	1	n3	0.298	33	34.378	3.45588	0.747	0.606061	0.575897	0.0420114
Human polyomavirus 10	JX262162	small t antigen	AFN43008.1	TAG	3	1	n3	0.557	18	17.075	3.42715	0.848	0.777778	0.688267	0.0879431
Human polyomavirus 10	JX262162	small t antigen	AFN43008.1	TAC	3	1	n3	0.465	16	15.716	2.74724	0.646	0.75	0.704077	0.0975225
Human polyomavirus 10	JX262162	small t antigen	AFN43008.1	TAT	3	1	n3	0.041	29	35.589	4.13813	0.674	0.724138	0.705368	0.0399229
Human polyomavirus 10	JX262162	small t antigen	AFN43008.1	TGA	3	1	n3	0.024	14	19.088	2.81714	0.829	1	0.932039	0.0444761
Human polyomavirus 10	JX262162	small t antigen	AFN43008.1	TGG	3	1	n3	0.253	18	19.034	2.25629	0.111	0.944444	0.976888	0.0314221
Human polyomavirus 10	JX262162	small t antigen	AFN43008.1	TGC	3	1	n3	1	27	15.433	2.74727	0.166	0.518519	0.611258	0.0962618
Human polyomavirus 10	JX262162	small t antigen	AFN43008.1	TGT	3	1	n3	0.193	24	26.442	3.49065	0.997	0.625	0.466036	0.0628853
Human polyomavirus 10	JX262162	small t antigen	AFN43008.1	TCA	3	1	n3	0.024	14	19.088	2.81714	0.007	0.214286	0.406854	0.0782759
Human polyomavirus 10	JX262162	small t antigen	AFN43008.1	TCG	3	1	n3	0.005	2	7.994	2.6627	0.542	0.5	0.451243	0.154462
Human polyomavirus 10	JX262162	small t antigen	AFN43008.1	TCC	3	1	n3	0.783	17	14.576	2.50164	0.714	0.823529	0.770125	0.0944723
Human polyomavirus 10	JX262162	small t antigen	AFN43008.1	TCT	3	1	n3	0.635	25	23.343	3.40108	0.095	0.52	0.605934	0.0698866
Human polyomavirus 10	JX262162	small t antigen	AFN43008.1	TTA	3	1	n3	0.298	33	34.378	3.45588	0.999	0.575758	0.456379	0.0403905
Human polyomavirus 10	JX262162	small t antigen	AFN43008.1	TTG	3	1	n3	0.924	32	26.553	3.56471	0.394	0.6875	0.706195	0.065937
Human polyomavirus 10	JX262162	small t antigen	AFN43008.1	TTC	3	1	n3	0.264	25	26.254	2.84209	0.892	0.8	0.710319	0.0723779
Human polyomavirus 10	JX262162	small t antigen	AFN43008.1	TTT	3	1	n3	0.948	70	62.059	4.69654	0.057	0.628571	0.679334	0.0314008
Human polyomavirus 10	JX262162	small t antigen	AFN43008.1	WRC	3	1	n3	1	89	72.39	4.16028	0.02	0.651685	0.720595	0.0362624
Human polyomavirus 10	JX262162	small t antigen	AFN43008.1	SYC	3	1	n3	0.275	42	43.796	3.72537	0.996	0.904762	0.773044	0.0505546
Human polyomavirus 10	JX262162	small t antigen	AFN43008.1	WA	2	1	n3	0.711	256	252.002	5.90407	0.941	0.582031	0.566304	0.0102087
Human polyomavirus 10	JX262162	small t antigen	AFN43008.1	WA	2	0	n3	0.7	123	120.566	3.7799	0.769	0.634146	0.621811	0.0163084
Human polyomavirus 10	JX262162	small t antigen	AFN43008.1	AA	2	0	n3	0.974	75	69.187	3.02523	0.777	0.626667	0.608907	0.023223
Human polyomavirus 10	JX262162	small t antigen	AFN43008.1	TA	2	0	n3	0.128	48	51.379	3.51246	0.559	0.645833	0.639751	0.0379768
Human polyomavirus 10	JX262162	small t antigen	AFN43008.1	CA	2	0	n3	0.057	23	26.978	2.82339	0.986	0.869565	0.740524	0.0560056
Human polyomavirus 10	JX262162	small t antigen	AFN43008.1	GA	2	0	n3	0.644	45	43.456	2.85588	0.002	0.688889	0.786504	0.0372201
Human polyomavirus 10	JX262162	VP3	AFN43005.1	AA	2	1	n3	0.914	138	131.325	4.60753	0.921	0.536232	0.515006	0.0152557
Human polyomavirus 10	JX262162	VP3	AFN43005.1	AG	2	1	n3	0.998	94	82.147	4.15877	0.2	0.829787	0.854149	0.0283594
Human polyomavirus 10	JX262162	VP3	AFN43005.1	AC	2	1	n3	0.003	48	58.348	3.91164	0.692	0.875	0.856193	0.0344688
Human polyomavirus 10	JX262162	VP3	AFN43005.1	AT	2	1	n3	0.043	106	114.18	5.50414	0.912	0.584906	0.564937	0.0139539
Human polyomavirus 10	JX262162	VP3	AFN43005.1	GA	2	1	n3	0.966	79	71.558	3.76996	0.003	0.518987	0.587534	0.0269663
Human polyomavirus 10	JX262162	VP3	AFN43005.1	GG	2	1	n3	0.652	49	47.438	2.85134	0.48	0.897959	0.899708	0.0369542
Human polyomavirus 10	JX262162	VP3	AFN43005.1	GC	2	1	n3	0.547	40	38.656	3.52387	0.236	0.85	0.872952	0.0401912
Human polyomavirus 10	JX262162	VP3	AFN43005.1	GT	2	1	n3	0.003	48	58.348	3.91164	0.986	0.583333	0.512882	0.0301136
Human polyomavirus 10	JX262162	VP3	AFN43005.1	CA	2	1	n3	0.04	65	71.623	4.28122	0.754	0.430769	0.413933	0.0250909
Human polyomavirus 10	JX262162	VP3	AFN43005.1	CG	2	1	n3	0.018	8	14.792	4.18912	0.926	0.625	0.574304	0.0282138
Human polyomavirus 10	JX262162	VP3	AFN43005.1	CC	2	1	n3	0.652	49	47.438	2.85134	0.29	0.816327	0.836691	0.0381193
Human polyomavirus 10	JX262162	VP3	AFN43005.1	CT	2	1	n3	0.998	94	82.147	4.15877	0.44	0.414894	0.417872	0.0236384
Human polyomavirus 10	JX262162	VP3	AFN43005.1	TA	2	1	n3	0.098	104	111.494	6.41716	0.456	0.625	0.625463	0.012389
Human polyomavirus 10	JX262162	VP3	AFN43005.1	TG	2	1	n3	0.04	65	71.623	4.28122	0.689	0.923077	0.908345	0.0271567
Human polyomavirus 10	JX262162	VP3	AFN43005.1	TC	2	1	n3	0.966	79	71.558	3.76996	0.724	0.898734	0.881273	0.0306396
Human polyomavirus 10	JX262162	VP3	AFN43005.1	TT	2	1	n3	0.914	138	131.325	4.60753	0.012	0.57971	0.619553	0.0178526
Human polyomavirus 10	JX262162	VP3	AFN43005.1	AAA	3	1	n3	0.956	49	42.234	3.56164	0.262	0.693878	0.714977	0.0334249
Human polyomavirus 10	JX262162	VP3	AFN43005.1	AAG	3	1	n3	0.831	31	27.892	2.83484	0.463	0.935484	0.940904	0.0410905
Human polyomavirus 10	JX262162	VP3	AFN43005.1	AAC	3	1	n3	0.146	14	16.347	2.78973	0.672	0.857143	0.813561	0.0800742
Human polyomavirus 10	JX262162	VP3	AFN43005.1	AAT	3	1	n3	0.327	43	43.852	3.02921	0.836	0.55814	0.522295	0.0355874
Human polyomavirus 10	JX262162	VP3	AFN43005.1	AGA	3	1	n3	0.943	38	32.264	3.31003	0.834	0.605263	0.557739	0.0478054
Human polyomavirus 10	JX262162	VP3	AFN43005.1	AGG	3	1	n3	0.656	18	16.503	2.61839	0.371	0.833333	0.85426	0.0746236
Human polyomavirus 10	JX262162	VP3	AFN43005.1	AGC	3	1	n3	0.638	16	14.635	2.40536	0.557	0.9375	0.929054	0.0614752
Human polyomavirus 10	JX262162	VP3	AFN43005.1	AGT	3	1	n3	0.835	22	18.745	2.74663	0.964	0.727273	0.616406	0.0660389
Human polyomavirus 10	JX262162	VP3	AFN43005.1	ACA	3	1	n3	0.173	19	21.347	2.89562	0.533	0.578947	0.570421	0.0632227
Human polyomavirus 10	JX262162	VP3	AFN43005.1	ACG	3	1	n3	0	0	4.012	1.81655	0	0	0.688172	0.21965
Human polyomavirus 10	JX262162	VP3	AFN43005.1	ACC	3	1	n3	0.001	7	14.244	2.61313	0.253	0.857143	0.896644	0.0728985
Human polyomavirus 10	JX262162	VP3	AFN43005.1	ACT	3	1	n3	0.835	22	18.745	2.74663	0.265	0.454545	0.499997	0.0733661
Human polyomavirus 10	JX262162	VP3	AFN43005.1	ATA	3	1	n3	0.462	36	35.604	3.35309	0.595	0.861111	0.850891	0.0309469
Human polyomavirus 10	JX262162	VP3	AFN43005.1	ATG	3	1	n3	0.03	14	17.346	1.97845	0.5	1	0.964567	0.0405722
Human polyomavirus 10	JX262162	VP3	AFN43005.1	ATC	3	1	n3	0.015	12	16.378	2.14921	0.755	1	0.923202	0.0591252
Human polyomavirus 10	JX262162	VP3	AFN43005.1	ATT	3	1	n3	0.327	43	43.852	3.02921	0.014	0.674419	0.753785	0.0367003
Human polyomavirus 10	JX262162	VP3	AFN43005.1	GAA	3	1	n3	0.76	31	28.745	2.54597	0.63	0.354839	0.334197	0.0517868
Human polyomavirus 10	JX262162	VP3	AFN43005.1	GAG	3	1	n3	0.995	24	15.121	2.96047	0.725	0.833333	0.774924	0.088432
Human polyomavirus 10	JX262162	VP3	AFN43005.1	GAC	3	1	n3	0.543	12	11.314	1.97773	0.269	0.75	0.805351	0.105348
Human polyomavirus 10	JX262162	VP3	AFN43005.1	GAT	3	1	n3	0.015	12	16.378	2.14921	0.602	0.416667	0.398003	0.0657314
Human polyomavirus 10	JX262162	VP3	AFN43005.1	GGA	3	1	n3	0.999	26	17.415	2.75586	0.068	0.269231	0.380654	0.0799105
Human polyomavirus 10	JX262162	VP3	AFN43005.1	GGG	3	1	n3	0.291	8	8.991	2.54576	0.667	0.875	0.823035	0.106462
Human polyomavirus 10	JX262162	VP3	AFN43005.1	GGC	3	1	n3	0.657	8	6.788	1.96699	0.824	0.875	0.753426	0.141883
Human polyomavirus 10	JX262162	VP3	AFN43005.1	GGT	3	1	n3	0.001	7	14.244	2.61313	0.862	0.285714	0.184896	0.0885495
Human polyomavirus 10	JX262162	VP3	AFN43005.1	GCA	3	1	n3	0.176	12	13.868	2.55745	0.543	0.25	0.230251	0.0910824
Human polyomavirus 10	JX262162	VP3	AFN43005.1	GCG	3	1	n3	0.562	4	3.365	1.90887	0.395203	0.5	0.482948	0.277264
Human polyomavirus 10	JX262162	VP3	AFN43005.1	GCC	3	1	n3	0.657	8	6.788	1.96699	0.223	0.625	0.732531	0.154413
Human polyomavirus 10	JX262162	VP3	AFN43005.1	GCT	3	1	n3	0.638	16	14.635	2.40536	0.538	0.1875	0.179015	0.0699337
Human polyomavirus 10	JX262162	VP3	AFN43005.1	GTA	3	1	n3	0.005	12	18.78	2.89095	0.01	0.333333	0.501773	0.0747109
Human polyomavirus 10	JX262162	VP3	AFN43005.1	GTG	3	1	n3	0.164	10	11.907	2.57028	0.04	0.7	0.871177	0.088749
Human polyomavirus 10	JX262162	VP3	AFN43005.1	GTC	3	1	n3	0.543	12	11.314	1.97773	0.524	0.833333	0.815708	0.108599
Human polyomavirus 10	JX262162	VP3	AFN43005.1	GTT	3	1	n3	0.146	14	16.347	2.78973	0.483	0.428571	0.427785	0.0833776
Human polyomavirus 10	JX262162	VP3	AFN43005.1	CAA	3	1	n3	0.081	21	24.864	3.13393	0.786	0.47619	0.418987	0.0672308
Human polyomavirus 10	JX262162	VP3	AFN43005.1	CAG	3	1	n3	0.819	20	17.506	2.21313	0.078	0.75	0.84444	0.0724701
Human polyomavirus 10	JX262162	VP3	AFN43005.1	CAC	3	1	n3	0.164	10	11.907	2.57028	0.322	0.9	0.918535	0.0733118
Human polyomavirus 10	JX262162	VP3	AFN43005.1	CAT	3	1	n3	0.03	14	17.346	1.97845	0.847	0.714286	0.656126	0.0569164
Human polyomavirus 10	JX262162	VP3	AFN43005.1	CGA	3	1	n3	0.029	1	3.697	2.09074	0.447992	1	0.856082	0.218503
Human polyomavirus 10	JX262162	VP3	AFN43005.1	CGG	3	1	n3	0.313	3	3.718	2.04609	0.0849741	1	0.974489	0.103132
Human polyomavirus 10	JX262162	VP3	AFN43005.1	CGC	3	1	n3	0.562	4	3.365	1.90887	0.0135558	0.5	0.926102	0.163458
Human polyomavirus 10	JX262162	VP3	AFN43005.1	CGT	3	1	n3	0	0	4.012	1.81655	0	0	0.581372	0.254179
Human polyomavirus 10	JX262162	VP3	AFN43005.1	CCA	3	1	n3	0.71	20	18.226	2.32054	0.699	0.5	0.454588	0.0617846
Human polyomavirus 10	JX262162	VP3	AFN43005.1	CCG	3	1	n3	0.313	3	3.718	2.04609	0.553368	0.666667	0.605179	0.249675
Human polyomavirus 10	JX262162	VP3	AFN43005.1	CCC	3	1	n3	0.291	8	8.991	2.54576	0.062	0.625	0.796413	0.116482
Human polyomavirus 10	JX262162	VP3	AFN43005.1	CCT	3	1	n3	0.656	18	16.503	2.61839	0.902	0.388889	0.279744	0.086208
Human polyomavirus 10	JX262162	VP3	AFN43005.1	CTA	3	1	n3	0.197	19	21.628	3.86854	0.911	0.631579	0.557086	0.0540006
Human polyomavirus 10	JX262162	VP3	AFN43005.1	CTG	3	1	n3	0.819	20	17.506	2.21313	0.371	0.9	0.920048	0.0572245
Human polyomavirus 10	JX262162	VP3	AFN43005.1	CTC	3	1	n3	0.995	24	15.121	2.96047	0.226	0.791667	0.854179	0.0794426
Human polyomavirus 10	JX262162	VP3	AFN43005.1	CTT	3	1	n3	0.831	31	27.892	2.83484	0.261	0.483871	0.522598	0.0572366
Human polyomavirus 10	JX262162	VP3	AFN43005.1	TAA	3	1	n3	0.64	37	35.482	2.55376	0.741	0.513514	0.487887	0.0333687
Human polyomavirus 10	JX262162	VP3	AFN43005.1	TAG	3	1	n3	0.197	19	21.628	3.86854	0.105	0.736842	0.812579	0.0624176
Human polyomavirus 10	JX262162	VP3	AFN43005.1	TAC	3	1	n3	0.005	12	18.78	2.89095	0.906	1	0.891902	0.0628528
Human polyomavirus 10	JX262162	VP3	AFN43005.1	TAT	3	1	n3	0.462	36	35.604	3.35309	0.217	0.611111	0.636199	0.0355859
Human polyomavirus 10	JX262162	VP3	AFN43005.1	TGA	3	1	n3	0.042	14	18.182	2.73292	0.179	0.714286	0.772983	0.0680035
Human polyomavirus 10	JX262162	VP3	AFN43005.1	TGG	3	1	n3	0.71	20	18.226	2.32054	0.338	0.95	0.970064	0.0369486
Human polyomavirus 10	JX262162	VP3	AFN43005.1	TGC	3	1	n3	0.176	12	13.868	2.55745	0.338	0.833333	0.861138	0.0803162
Human polyomavirus 10	JX262162	VP3	AFN43005.1	TGT	3	1	n3	0.173	19	21.347	2.89562	0.069	0.526316	0.611308	0.0599004
Human polyomavirus 10	JX262162	VP3	AFN43005.1	TCA	3	1	n3	0.042	14	18.182	2.73292	0.304	0.285714	0.324166	0.0834157
Human polyomavirus 10	JX262162	VP3	AFN43005.1	TCG	3	1	n3	0.029	1	3.697	2.09074	0.885685	1	0.512533	0.259013
Human polyomavirus 10	JX262162	VP3	AFN43005.1	TCC	3	1	n3	0.999	26	17.415	2.75586	0.767	0.923077	0.857065	0.0730767
Human polyomavirus 10	JX262162	VP3	AFN43005.1	TCT	3	1	n3	0.943	38	32.264	3.31003	0.137	0.5	0.545321	0.0495224
Human polyomavirus 10	JX262162	VP3	AFN43005.1	TTA	3	1	n3	0.64	37	35.482	2.55376	0.237	0.486486	0.506126	0.0287743
Human polyomavirus 10	JX262162	VP3	AFN43005.1	TTG	3	1	n3	0.081	21	24.864	3.13393	0.972	1	0.884222	0.0514874
Human polyomavirus 10	JX262162	VP3	AFN43005.1	TTC	3	1	n3	0.76	31	28.745	2.54597	0.942	0.967742	0.900568	0.0509404
Human polyomavirus 10	JX262162	VP3	AFN43005.1	TTT	3	1	n3	0.956	49	42.234	3.56164	0.247	0.612245	0.632396	0.029327
Human polyomavirus 10	JX262162	VP3	AFN43005.1	WRC	3	1	n3	0.003	54	63.63	3.47866	0.865	0.907407	0.871466	0.032168
Human polyomavirus 10	JX262162	VP3	AFN43005.1	SYC	3	1	n3	0.996	52	42.214	3.56008	0.091	0.75	0.808508	0.0468508
Human polyomavirus 10	JX262162	VP3	AFN43005.1	WA	2	1	n3	0.391	242	242.819	5.12194	0.811	0.57438	0.565704	0.00919519
Human polyomavirus 10	JX262162	VP3	AFN43005.1	WA	2	0	n3	0.139	114	117.169	3.35506	0.632	0.596491	0.59066	0.0154519
Human polyomavirus 10	JX262162	VP3	AFN43005.1	AA	2	0	n3	0.512	62	61.422	2.87992	0.955	0.596774	0.559206	0.0206618
Human polyomavirus 10	JX262162	VP3	AFN43005.1	TA	2	0	n3	0.098	52	55.747	3.20858	0.169	0.596154	0.625307	0.0322237
Human polyomavirus 10	JX262162	VP3	AFN43005.1	CA	2	0	n3	0.099	31	33.838	2.76979	0.685	0.548387	0.529999	0.0421744
Human polyomavirus 10	JX262162	VP3	AFN43005.1	GA	2	0	n3	0.978	55	48.993	2.72341	0.037	0.581818	0.631528	0.0293641
Human polyomavirus 10	JX262162	VP1	AFN43006.1	AA	2	1	n3	0.952	213	200.927	7.09378	0.942	0.633803	0.610763	0.0151801
Human polyomavirus 10	JX262162	VP1	AFN43006.1	AG	2	1	n3	0.992	168	152.181	6.31144	0.062	0.809524	0.842664	0.0223076
Human polyomavirus 10	JX262162	VP1	AFN43006.1	AC	2	1	n3	0.034	155	165.818	6.16367	0.162	0.83871	0.857741	0.0190828
Human polyomavirus 10	JX262162	VP1	AFN43006.1	AT	2	1	n3	0.014	174	191.074	7.65262	0.979	0.637931	0.616535	0.00994294
Human polyomavirus 10	JX262162	VP1	AFN43006.1	GA	2	1	n3	0.047	116	125.324	5.78611	0	0.5	0.571285	0.0235413
Human polyomavirus 10	JX262162	VP1	AFN43006.1	GG	2	1	n3	0.966	132	123.326	4.81723	0.303	0.863636	0.874674	0.0228813
Human polyomavirus 10	JX262162	VP1	AFN43006.1	GC	2	1	n3	0.942	98	86.532	6.59613	0.034	0.744898	0.790843	0.0267706
Human polyomavirus 10	JX262162	VP1	AFN43006.1	GT	2	1	n3	0.034	155	165.818	6.16367	1	0.696774	0.638783	0.0175577
Human polyomavirus 10	JX262162	VP1	AFN43006.1	CA	2	1	n3	0.995	187	167.845	7.27399	0.902	0.449198	0.427702	0.0168924
Human polyomavirus 10	JX262162	VP1	AFN43006.1	CG	2	1	n3	0	14	57.648	7.89	1	0.571429	0.517689	0.00255859
Human polyomavirus 10	JX262162	VP1	AFN43006.1	CC	2	1	n3	0.966	132	123.326	4.81723	0.023	0.742424	0.788416	0.0246141
Human polyomavirus 10	JX262162	VP1	AFN43006.1	CT	2	1	n3	0.992	168	152.181	6.31144	0.638	0.386905	0.380877	0.0189041
Human polyomavirus 10	JX262162	VP1	AFN43006.1	TA	2	1	n3	0.022	194	215.904	11.0934	0.902	0.608247	0.597034	0.00896291
Human polyomavirus 10	JX262162	VP1	AFN43006.1	TG	2	1	n3	0.995	187	167.845	7.27399	0.002	0.802139	0.852845	0.0188448
Human polyomavirus 10	JX262162	VP1	AFN43006.1	TC	2	1	n3	0.047	116	125.324	5.78611	1	0.922414	0.809025	0.0265376
Human polyomavirus 10	JX262162	VP1	AFN43006.1	TT	2	1	n3	0.952	213	200.927	7.09378	0.005	0.525822	0.569527	0.0186464
Human polyomavirus 10	JX262162	VP1	AFN43006.1	AAA	3	1	n3	0.976	75	63.701	5.29392	0.819	0.613333	0.58574	0.0309675
Human polyomavirus 10	JX262162	VP1	AFN43006.1	AAG	3	1	n3	0.077	35	40.436	4.16412	0.627	0.828571	0.809925	0.0533194
Human polyomavirus 10	JX262162	VP1	AFN43006.1	AAC	3	1	n3	0.832	55	49.875	4.67176	0.383	0.854545	0.865425	0.0401485
Human polyomavirus 10	JX262162	VP1	AFN43006.1	AAT	3	1	n3	0.556	47	45.915	3.67448	0.865	0.617021	0.571091	0.04135
Human polyomavirus 10	JX262162	VP1	AFN43006.1	AGA	3	1	n3	0.587	38	36.679	4.089	0.523	0.552632	0.547849	0.0535278
Human polyomavirus 10	JX262162	VP1	AFN43006.1	AGG	3	1	n3	0.906	45	38.654	4.34169	0.46	0.866667	0.869717	0.045388
Human polyomavirus 10	JX262162	VP1	AFN43006.1	AGC	3	1	n3	0.913	33	26.715	4.16915	0.232	0.787879	0.832446	0.0642187
Human polyomavirus 10	JX262162	VP1	AFN43006.1	AGT	3	1	n3	0.605	52	50.133	4.6929	0.973	0.788462	0.718753	0.0379678
Human polyomavirus 10	JX262162	VP1	AFN43006.1	ACA	3	1	n3	0.984	72	60.173	5.20164	0.764	0.513889	0.481909	0.041878
Human polyomavirus 10	JX262162	VP1	AFN43006.1	ACG	3	1	n3	0	4	16.362	3.72572	0.995	0.75	0.452081	0.0985793
Human polyomavirus 10	JX262162	VP1	AFN43006.1	ACC	3	1	n3	0.002	27	39.15	4.64494	0.107	0.703704	0.774682	0.0578796
Human polyomavirus 10	JX262162	VP1	AFN43006.1	ACT	3	1	n3	0.605	52	50.133	4.6929	0.025	0.269231	0.348475	0.0422804
Human polyomavirus 10	JX262162	VP1	AFN43006.1	ATA	3	1	n3	0.001	47	60.971	4.5985	0.101	0.787234	0.820626	0.026088
Human polyomavirus 10	JX262162	VP1	AFN43006.1	ATG	3	1	n3	0.25	41	43.359	3.88717	0.358	0.926829	0.935458	0.0302201
Human polyomavirus 10	JX262162	VP1	AFN43006.1	ATC	3	1	n3	0.255	38	39.829	3.68562	0.928	0.947368	0.88695	0.0420188
Human polyomavirus 10	JX262162	VP1	AFN43006.1	ATT	3	1	n3	0.556	47	45.915	3.67448	0.063	0.531915	0.599121	0.0460549
Human polyomavirus 10	JX262162	VP1	AFN43006.1	GAA	3	1	n3	0.326	35	36.073	3.73385	0.1	0.6	0.657334	0.0464879
Human polyomavirus 10	JX262162	VP1	AFN43006.1	GAG	3	1	n3	0.522	23	22.25	3.69479	0.439	0.826087	0.834191	0.0674751
Human polyomavirus 10	JX262162	VP1	AFN43006.1	GAC	3	1	n3	0.011	20	27.172	3.55337	0.786	0.8	0.741488	0.0693876
Human polyomavirus 10	JX262162	VP1	AFN43006.1	GAT	3	1	n3	0.255	38	39.829	3.68562	0.137	0.368421	0.413648	0.0432588
Human polyomavirus 10	JX262162	VP1	AFN43006.1	GGA	3	1	n3	0.834	47	42.254	4.4321	0.34	0.276596	0.295008	0.0503273
Human polyomavirus 10	JX262162	VP1	AFN43006.1	GGG	3	1	n3	0.98	33	23.113	4.51489	0.623	0.666667	0.635185	0.0773637
Human polyomavirus 10	JX262162	VP1	AFN43006.1	GGC	3	1	n3	0.945	25	18.809	3.36994	0.104	0.52	0.624239	0.0914329
Human polyomavirus 10	JX262162	VP1	AFN43006.1	GGT	3	1	n3	0.002	27	39.15	4.64494	0.989	0.518519	0.37623	0.0639277
Human polyomavirus 10	JX262162	VP1	AFN43006.1	GCA	3	1	n3	0.822	36	31.326	4.54222	0.567	0.472222	0.463533	0.0721
Human polyomavirus 10	JX262162	VP1	AFN43006.1	GCG	3	1	n3	0.012	4	9.682	2.94701	0.953	0.75	0.492658	0.148468
Human polyomavirus 10	JX262162	VP1	AFN43006.1	GCC	3	1	n3	0.945	25	18.809	3.36994	0.441	0.72	0.727893	0.0908963
Human polyomavirus 10	JX262162	VP1	AFN43006.1	GCT	3	1	n3	0.913	33	26.715	4.16915	0.92	0.393939	0.285693	0.0778762
Human polyomavirus 10	JX262162	VP1	AFN43006.1	GTA	3	1	n3	0.062	52	60.657	6.03136	0.832	0.5	0.461054	0.0363699
Human polyomavirus 10	JX262162	VP1	AFN43006.1	GTG	3	1	n3	0.449	28	28.114	4.21486	0.085	0.571429	0.671578	0.0747726
Human polyomavirus 10	JX262162	VP1	AFN43006.1	GTC	3	1	n3	0.011	20	27.172	3.55337	0.788	0.75	0.685456	0.075377
Human polyomavirus 10	JX262162	VP1	AFN43006.1	GTT	3	1	n3	0.832	55	49.875	4.67176	0.209	0.327273	0.366723	0.0481799
Human polyomavirus 10	JX262162	VP1	AFN43006.1	CAA	3	1	n3	0.438	48	48.588	5.03411	0.868	0.604167	0.544794	0.0525935
Human polyomavirus 10	JX262162	VP1	AFN43006.1	CAG	3	1	n3	1	70	47.784	3.99416	0.017	0.771429	0.858961	0.0414513
Human polyomavirus 10	JX262162	VP1	AFN43006.1	CAC	3	1	n3	0.449	28	28.114	4.21486	0.507	0.892857	0.887677	0.0529005
Human polyomavirus 10	JX262162	VP1	AFN43006.1	CAT	3	1	n3	0.25	41	43.359	3.88717	0.987	0.829268	0.743137	0.0379011
Human polyomavirus 10	JX262162	VP1	AFN43006.1	CGA	3	1	n3	0	1	12.447	3.33484	0.388	1	0.968555	0.0423009
Human polyomavirus 10	JX262162	VP1	AFN43006.1	CGG	3	1	n3	0	5	19.157	4.09443	0.124	1	0.993574	0.0176009
Human polyomavirus 10	JX262162	VP1	AFN43006.1	CGC	3	1	n3	0.012	4	9.682	2.94701	0.009	0.75	0.953096	0.0638183
Human polyomavirus 10	JX262162	VP1	AFN43006.1	CGT	3	1	n3	0	4	16.362	3.72572	0.015	0.75	0.891592	0.0601681
Human polyomavirus 10	JX262162	VP1	AFN43006.1	CCA	3	1	n3	0.931	49	42.402	4.19695	0.924	0.387755	0.317562	0.0476155
Human polyomavirus 10	JX262162	VP1	AFN43006.1	CCG	3	1	n3	0	5	19.157	4.09443	0.029	0.4	0.557044	0.0894978
Human polyomavirus 10	JX262162	VP1	AFN43006.1	CCC	3	1	n3	0.98	33	23.113	4.51489	0.134	0.575758	0.666819	0.0851856
Human polyomavirus 10	JX262162	VP1	AFN43006.1	CCT	3	1	n3	0.906	45	38.654	4.34169	0.976	0.4	0.273878	0.0604858
Human polyomavirus 10	JX262162	VP1	AFN43006.1	CTA	3	1	n3	0.331	40	41.711	5.41862	0.939	0.65	0.578866	0.0447474
Human polyomavirus 10	JX262162	VP1	AFN43006.1	CTG	3	1	n3	1	70	47.784	3.99416	0.021	0.814286	0.897021	0.0379482
Human polyomavirus 10	JX262162	VP1	AFN43006.1	CTC	3	1	n3	0.522	23	22.25	3.69479	0.988	0.956522	0.799455	0.0763402
Human polyomavirus 10	JX262162	VP1	AFN43006.1	CTT	3	1	n3	0.077	35	40.436	4.16412	0.086	0.542857	0.619768	0.0564608
Human polyomavirus 10	JX262162	VP1	AFN43006.1	TAA	3	1	n3	0.67	55	52.565	4.07109	0.873	0.709091	0.668348	0.0338904
Human polyomavirus 10	JX262162	VP1	AFN43006.1	TAG	3	1	n3	0.331	40	41.711	5.41862	0.368	0.85	0.86303	0.0424964
Human polyomavirus 10	JX262162	VP1	AFN43006.1	TAC	3	1	n3	0.062	52	60.657	6.03136	0.006	0.807692	0.890558	0.0335599
Human polyomavirus 10	JX262162	VP1	AFN43006.1	TAT	3	1	n3	0.001	47	60.971	4.5985	0.706	0.702128	0.685764	0.0318095
Human polyomavirus 10	JX262162	VP1	AFN43006.1	TGA	3	1	n3	0.115	30	33.944	3.86249	0.294	0.766667	0.789998	0.0428339
Human polyomavirus 10	JX262162	VP1	AFN43006.1	TGG	3	1	n3	0.931	49	42.402	4.19695	0.85	0.979592	0.955978	0.0282936
Human polyomavirus 10	JX262162	VP1	AFN43006.1	TGC	3	1	n3	0.822	36	31.326	4.54222	0.815	0.861111	0.807125	0.0557035
Human polyomavirus 10	JX262162	VP1	AFN43006.1	TGT	3	1	n3	0.984	72	60.173	5.20164	0.744	0.694444	0.670585	0.0352616
Human polyomavirus 10	JX262162	VP1	AFN43006.1	TCA	3	1	n3	0.115	30	33.944	3.86249	0.118	0.366667	0.434205	0.057264
Human polyomavirus 10	JX262162	VP1	AFN43006.1	TCG	3	1	n3	0	1	12.447	3.33484	0	0	0.5642	0.118492
Human polyomavirus 10	JX262162	VP1	AFN43006.1	TCC	3	1	n3	0.834	47	42.254	4.4321	0.471	0.893617	0.895102	0.0417197
Human polyomavirus 10	JX262162	VP1	AFN43006.1	TCT	3	1	n3	0.587	38	36.679	4.089	0.07	0.526316	0.603935	0.0537804
Human polyomavirus 10	JX262162	VP1	AFN43006.1	TTA	3	1	n3	0.67	55	52.565	4.07109	0.697	0.527273	0.508316	0.0332371
Human polyomavirus 10	JX262162	VP1	AFN43006.1	TTG	3	1	n3	0.438	48	48.588	5.03411	0.24	0.8125	0.842704	0.0435823
Human polyomavirus 10	JX262162	VP1	AFN43006.1	TTC	3	1	n3	0.326	35	36.073	3.73385	0.997	0.971429	0.82557	0.0558746
Human polyomavirus 10	JX262162	VP1	AFN43006.1	TTT	3	1	n3	0.976	75	63.701	5.29392	0.267	0.666667	0.68373	0.0337788
Human polyomavirus 10	JX262162	VP1	AFN43006.1	WRC	3	1	n3	0.847	176	168.573	6.58959	0.061	0.829545	0.857595	0.0185579
Human polyomavirus 10	JX262162	VP1	AFN43006.1	SYC	3	1	n3	0.95	101	91.344	5.61904	0.671	0.732673	0.716271	0.0365571
Human polyomavirus 10	JX262162	VP1	AFN43006.1	WA	2	1	n3	0.137	407	416.831	8.99836	0.985	0.621622	0.603648	0.00834962
Human polyomavirus 10	JX262162	VP1	AFN43006.1	WA	2	0	n3	0.094	217	223.913	5.69539	0.968	0.728111	0.701852	0.0134764
Human polyomavirus 10	JX262162	VP1	AFN43006.1	AA	2	0	n3	0.776	120	115.961	4.50083	0.948	0.733333	0.702386	0.0181354
Human polyomavirus 10	JX262162	VP1	AFN43006.1	TA	2	0	n3	0.022	97	107.952	5.54668	0.767	0.721649	0.701352	0.0256919
Human polyomavirus 10	JX262162	VP1	AFN43006.1	CA	2	0	n3	0.985	91	79.531	5.0899	0.801	0.450549	0.425445	0.0289755
Human polyomavirus 10	JX262162	VP1	AFN43006.1	GA	2	0	n3	0.1	75	79.556	3.96395	0.006	0.613333	0.679034	0.0267792
Human polyomavirus 10	JX262162	large T Antigen	AFN43007.1	AA	2	1	n3	0.96	535	519.973	8.58768	0.973	0.583178	0.569269	0.00731314
Human polyomavirus 10	JX262162	large T Antigen	AFN43007.1	AG	2	1	n3	0.972	252	236.872	7.53629	0.228	0.757937	0.772071	0.0184287
Human polyomavirus 10	JX262162	large T Antigen	AFN43007.1	AC	2	1	n3	0	173	194.607	7.04305	0.553	0.820809	0.81777	0.01943
Human polyomavirus 10	JX262162	large T Antigen	AFN43007.1	AT	2	1	n3	0.165	384	392.548	9.74452	0.585	0.601562	0.600144	0.00789425
Human polyomavirus 10	JX262162	large T Antigen	AFN43007.1	GA	2	1	n3	0.125	223	230.156	6.70803	0.003	0.636771	0.676363	0.0154836
Human polyomavirus 10	JX262162	large T Antigen	AFN43007.1	GG	2	1	n3	0.97	146	134.553	5.80424	0.223	0.856164	0.874121	0.0232665
Human polyomavirus 10	JX262162	large T Antigen	AFN43007.1	GC	2	1	n3	0.991	120	102.684	7.38838	0.01	0.75	0.802368	0.025604
Human polyomavirus 10	JX262162	large T Antigen	AFN43007.1	GT	2	1	n3	0	173	194.607	7.04305	1	0.578035	0.526264	0.0164882
Human polyomavirus 10	JX262162	large T Antigen	AFN43007.1	CA	2	1	n3	0.991	256	238.897	7.76469	0.603	0.53125	0.527089	0.0145182
Human polyomavirus 10	JX262162	large T Antigen	AFN43007.1	CG	2	1	n3	0	8	51.678	8.36734	1	0.625	0.519897	0.00349005
Human polyomavirus 10	JX262162	large T Antigen	AFN43007.1	CC	2	1	n3	0.97	146	134.553	5.80424	0.121	0.753425	0.783394	0.0257979
Human polyomavirus 10	JX262162	large T Antigen	AFN43007.1	CT	2	1	n3	0.972	252	236.872	7.53629	0.106	0.460317	0.480329	0.0161804
Human polyomavirus 10	JX262162	large T Antigen	AFN43007.1	TA	2	1	n3	0.02	330	354.974	12.2232	0.674	0.590909	0.587857	0.00706252
Human polyomavirus 10	JX262162	large T Antigen	AFN43007.1	TG	2	1	n3	0.991	256	238.897	7.76469	0.03	0.832031	0.862614	0.0161324
Human polyomavirus 10	JX262162	large T Antigen	AFN43007.1	TC	2	1	n3	0.125	223	230.156	6.70803	0.998	0.860987	0.811135	0.0168758
Human polyomavirus 10	JX262162	large T Antigen	AFN43007.1	TT	2	1	n3	0.96	535	519.973	8.58768	0.113	0.633645	0.645309	0.00945916
Human polyomavirus 10	JX262162	large T Antigen	AFN43007.1	AAA	3	1	n3	0.987	217	199.491	8.00687	0.999	0.645161	0.604451	0.0148622
Human polyomavirus 10	JX262162	large T Antigen	AFN43007.1	AAG	3	1	n3	0.693	101	97.695	5.45399	0.128	0.762376	0.800133	0.0326608
Human polyomavirus 10	JX262162	large T Antigen	AFN43007.1	AAC	3	1	n3	0.016	65	76.172	5.54927	0.227	0.769231	0.796107	0.0366941
Human polyomavirus 10	JX262162	large T Antigen	AFN43007.1	AAT	3	1	n3	0.781	151	145.615	6.28337	0.983	0.609272	0.567305	0.0199165
Human polyomavirus 10	JX262162	large T Antigen	AFN43007.1	AGA	3	1	n3	0.376	86	87.678	6.23108	0.541	0.651163	0.646442	0.027654
Human polyomavirus 10	JX262162	large T Antigen	AFN43007.1	AGG	3	1	n3	0.805	52	47.637	4.48522	0.416	0.826923	0.835418	0.0465812
Human polyomavirus 10	JX262162	large T Antigen	AFN43007.1	AGC	3	1	n3	0.996	50	35.637	4.73194	0.074	0.74	0.82498	0.057324
Human polyomavirus 10	JX262162	large T Antigen	AFN43007.1	AGT	3	1	n3	0.301	64	65.92	4.82655	0.959	0.65625	0.592733	0.0369823
Human polyomavirus 10	JX262162	large T Antigen	AFN43007.1	ACA	3	1	n3	0.626	75	73.022	5.24514	0.161	0.64	0.672191	0.0343353
Human polyomavirus 10	JX262162	large T Antigen	AFN43007.1	ACG	3	1	n3	0	3	14.271	3.63174	0.996	1	0.609092	0.106396
Human polyomavirus 10	JX262162	large T Antigen	AFN43007.1	ACC	3	1	n3	0.005	31	41.394	4.35876	0.27	0.806452	0.838739	0.0508344
Human polyomavirus 10	JX262162	large T Antigen	AFN43007.1	ACT	3	1	n3	0.301	64	65.92	4.82655	0.036	0.484375	0.555024	0.0399883
Human polyomavirus 10	JX262162	large T Antigen	AFN43007.1	ATA	3	1	n3	0.231	99	103.086	5.95925	0.428	0.777778	0.781193	0.0220248
Human polyomavirus 10	JX262162	large T Antigen	AFN43007.1	ATG	3	1	n3	0.405	79	79.579	4.65916	0.463	0.949367	0.949893	0.0205724
Human polyomavirus 10	JX262162	large T Antigen	AFN43007.1	ATC	3	1	n3	0.01	54	63.268	4.28278	0.99	0.925926	0.841286	0.037939
Human polyomavirus 10	JX262162	large T Antigen	AFN43007.1	ATT	3	1	n3	0.781	151	145.615	6.28337	0.016	0.662252	0.710882	0.0232398
Human polyomavirus 10	JX262162	large T Antigen	AFN43007.1	GAA	3	1	n3	0.481	97	96.796	5.23969	0.343	0.443299	0.454303	0.0281423
Human polyomavirus 10	JX262162	large T Antigen	AFN43007.1	GAG	3	1	n3	0.958	53	43.599	5.06243	0.871	0.735849	0.671858	0.0570915
Human polyomavirus 10	JX262162	large T Antigen	AFN43007.1	GAC	3	1	n3	0.015	19	26.493	3.60443	0.075	0.631579	0.736115	0.0718111
Human polyomavirus 10	JX262162	large T Antigen	AFN43007.1	GAT	3	1	n3	0.01	54	63.268	4.28278	0.011	0.333333	0.410691	0.0355984
Human polyomavirus 10	JX262162	large T Antigen	AFN43007.1	GGA	3	1	n3	0.916	57	49.977	4.68278	0.147	0.403509	0.45512	0.0499983
Human polyomavirus 10	JX262162	large T Antigen	AFN43007.1	GGG	3	1	n3	0.984	36	25.267	4.24685	0.403	0.75	0.762439	0.0689965
Human polyomavirus 10	JX262162	large T Antigen	AFN43007.1	GGC	3	1	n3	0.858	22	17.915	3.34601	0.66	0.727273	0.692642	0.0900541
Human polyomavirus 10	JX262162	large T Antigen	AFN43007.1	GGT	3	1	n3	0.005	31	41.394	4.35876	0.964	0.451613	0.350574	0.0558888
Human polyomavirus 10	JX262162	large T Antigen	AFN43007.1	GCA	3	1	n3	0.943	47	38.981	4.60507	0.8	0.510638	0.45502	0.061664
Human polyomavirus 10	JX262162	large T Antigen	AFN43007.1	GCG	3	1	n3	0	1	10.151	3.23299	0.994	1	0.528783	0.146774
Human polyomavirus 10	JX262162	large T Antigen	AFN43007.1	GCC	3	1	n3	0.858	22	17.915	3.34601	0.832	0.818182	0.724982	0.0963094
Human polyomavirus 10	JX262162	large T Antigen	AFN43007.1	GCT	3	1	n3	0.996	50	35.637	4.73194	0.844	0.4	0.332832	0.065627
Human polyomavirus 10	JX262162	large T Antigen	AFN43007.1	GTA	3	1	n3	0.5	57	56.401	5.15734	0	0.421053	0.576576	0.0402792
Human polyomavirus 10	JX262162	large T Antigen	AFN43007.1	GTG	3	1	n3	0.199	32	35.541	4.34008	0.131	0.78125	0.842825	0.0547999
Human polyomavirus 10	JX262162	large T Antigen	AFN43007.1	GTC	3	1	n3	0.015	19	26.493	3.60443	0.73	0.789474	0.747268	0.0691557
Human polyomavirus 10	JX262162	large T Antigen	AFN43007.1	GTT	3	1	n3	0.016	65	76.172	5.54927	0.949	0.6	0.542638	0.0349252
Human polyomavirus 10	JX262162	large T Antigen	AFN43007.1	CAA	3	1	n3	0.82	93	86.427	6.38112	0.519	0.451613	0.449882	0.0349508
Human polyomavirus 10	JX262162	large T Antigen	AFN43007.1	CAG	3	1	n3	0.999	52	37.35	4.01939	0.471	0.692308	0.699174	0.0594124
Human polyomavirus 10	JX262162	large T Antigen	AFN43007.1	CAC	3	1	n3	0.199	32	35.541	4.34008	0.592	0.875	0.859967	0.0533881
Human polyomavirus 10	JX262162	large T Antigen	AFN43007.1	CAT	3	1	n3	0.405	79	79.579	4.65916	0.592	0.721519	0.714928	0.0249573
Human polyomavirus 10	JX262162	large T Antigen	AFN43007.1	CGA	3	1	n3	0	2	16.575	4.10736	0.295	1	0.981604	0.0298375
Human polyomavirus 10	JX262162	large T Antigen	AFN43007.1	CGG	3	1	n3	0.001	2	10.681	3.4318	0.101	1	0.990054	0.0324797
Human polyomavirus 10	JX262162	large T Antigen	AFN43007.1	CGC	3	1	n3	0	1	10.151	3.23299	0	0	0.952766	0.0723491
Human polyomavirus 10	JX262162	large T Antigen	AFN43007.1	CGT	3	1	n3	0	3	14.271	3.63174	0.015	0.666667	0.847937	0.0778404
Human polyomavirus 10	JX262162	large T Antigen	AFN43007.1	CCA	3	1	n3	0.879	56	50.968	4.04611	0.889	0.589286	0.539352	0.0408093
Human polyomavirus 10	JX262162	large T Antigen	AFN43007.1	CCG	3	1	n3	0.001	2	10.681	3.4318	0.469	0.5	0.484092	0.12972
Human polyomavirus 10	JX262162	large T Antigen	AFN43007.1	CCC	3	1	n3	0.984	36	25.267	4.24685	0.032	0.611111	0.749529	0.0715869
Human polyomavirus 10	JX262162	large T Antigen	AFN43007.1	CCT	3	1	n3	0.805	52	47.637	4.48522	0.91	0.480769	0.405584	0.0546854
Human polyomavirus 10	JX262162	large T Antigen	AFN43007.1	CTA	3	1	n3	0.01	46	58.228	5.54004	0.998	0.695652	0.592097	0.0369267
Human polyomavirus 10	JX262162	large T Antigen	AFN43007.1	CTG	3	1	n3	0.999	52	37.35	4.01939	0.009	0.730769	0.859975	0.0512497
Human polyomavirus 10	JX262162	large T Antigen	AFN43007.1	CTC	3	1	n3	0.958	53	43.599	5.06243	0.533	0.792453	0.786873	0.052765
Human polyomavirus 10	JX262162	large T Antigen	AFN43007.1	CTT	3	1	n3	0.693	101	97.695	5.45399	0.751	0.633663	0.613732	0.029244
Human polyomavirus 10	JX262162	large T Antigen	AFN43007.1	TAA	3	1	n3	0.052	128	137.259	6.05309	0.64	0.679688	0.673622	0.0169684
Human polyomavirus 10	JX262162	large T Antigen	AFN43007.1	TAG	3	1	n3	0.01	46	58.228	5.54004	0.489	0.847826	0.849686	0.0368615
Human polyomavirus 10	JX262162	large T Antigen	AFN43007.1	TAC	3	1	n3	0.5	57	56.401	5.15734	0.885	0.912281	0.862009	0.0407744
Human polyomavirus 10	JX262162	large T Antigen	AFN43007.1	TAT	3	1	n3	0.231	99	103.086	5.95925	0.075	0.636364	0.669355	0.0242291
Human polyomavirus 10	JX262162	large T Antigen	AFN43007.1	TGA	3	1	n3	0.626	78	75.926	4.99285	0.406	0.782051	0.788126	0.0273963
Human polyomavirus 10	JX262162	large T Antigen	AFN43007.1	TGG	3	1	n3	0.879	56	50.968	4.04611	0.548	0.946429	0.943297	0.0291933
Human polyomavirus 10	JX262162	large T Antigen	AFN43007.1	TGC	3	1	n3	0.943	47	38.981	4.60507	0.462	0.787234	0.794194	0.054813
Human polyomavirus 10	JX262162	large T Antigen	AFN43007.1	TGT	3	1	n3	0.626	75	73.022	5.24514	0.964	0.56	0.49993	0.0345803
Human polyomavirus 10	JX262162	large T Antigen	AFN43007.1	TCA	3	1	n3	0.626	78	75.926	4.99285	0.3	0.397436	0.415244	0.0352224
Human polyomavirus 10	JX262162	large T Antigen	AFN43007.1	TCG	3	1	n3	0	2	16.575	4.10736	0	0	0.462496	0.0973058
Human polyomavirus 10	JX262162	large T Antigen	AFN43007.1	TCC	3	1	n3	0.916	57	49.977	4.68278	0.615	0.789474	0.777432	0.0484015
Human polyomavirus 10	JX262162	large T Antigen	AFN43007.1	TCT	3	1	n3	0.376	86	87.678	6.23108	0.041	0.465116	0.522021	0.0319542
Human polyomavirus 10	JX262162	large T Antigen	AFN43007.1	TTA	3	1	n3	0.052	128	137.259	6.05309	0.991	0.484375	0.445512	0.0157496
Human polyomavirus 10	JX262162	large T Antigen	AFN43007.1	TTG	3	1	n3	0.82	93	86.427	6.38112	0.654	0.806452	0.793436	0.0336282
Human polyomavirus 10	JX262162	large T Antigen	AFN43007.1	TTC	3	1	n3	0.481	97	96.796	5.23969	0.96	0.876289	0.82146	0.0309953
Human polyomavirus 10	JX262162	large T Antigen	AFN43007.1	TTT	3	1	n3	0.987	217	199.491	8.00687	0.031	0.626728	0.655236	0.0153481
Human polyomavirus 10	JX262162	large T Antigen	AFN43007.1	WRC	3	1	n3	0.938	219	207.191	7.11776	0.244	0.803653	0.81771	0.019565
Human polyomavirus 10	JX262162	large T Antigen	AFN43007.1	SYC	3	1	n3	0.992	130	113.274	6.30309	0.348	0.746154	0.75824	0.0313604
Human polyomavirus 10	JX262162	large T Antigen	AFN43007.1	WA	2	1	n3	0.144	865	874.947	10.0344	0.974	0.586127	0.576796	0.00486483
Human polyomavirus 10	JX262162	large T Antigen	AFN43007.1	WA	2	0	n3	0.838	474	467.186	6.39761	0.285	0.647679	0.65177	0.00739467
Human polyomavirus 10	JX262162	large T Antigen	AFN43007.1	AA	2	0	n3	1	309	289.699	5.65371	0.933	0.647249	0.63207	0.00975775
Human polyomavirus 10	JX262162	large T Antigen	AFN43007.1	TA	2	0	n3	0.02	165	177.487	6.11161	0.032	0.648485	0.683995	0.0184802
Human polyomavirus 10	JX262162	large T Antigen	AFN43007.1	CA	2	0	n3	0.328	90	91.751	5.13254	0.947	0.677778	0.62902	0.0302287
Human polyomavirus 10	JX262162	large T Antigen	AFN43007.1	GA	2	0	n3	0.113	146	151.063	4.68114	0.122	0.773973	0.794824	0.0179474
Human polyomavirus 12	NC_020890	large T antigen	YP_007684356.1	AA	2	1	n3	0.254	480	485.538	9.07494	0.986	0.65	0.630755	0.00881231
Human polyomavirus 12	NC_020890	large T antigen	YP_007684356.1	AG	2	1	n3	1	279	248.629	8.22942	0.001	0.691756	0.751343	0.0181582
Human polyomavirus 12	NC_020890	large T antigen	YP_007684356.1	AC	2	1	n3	0	189	211.193	7.70622	0.283	0.761905	0.772336	0.0191956
Human polyomavirus 12	NC_020890	large T antigen	YP_007684356.1	AT	2	1	n3	0.371	408	410.64	10.5969	0.799	0.64951	0.643919	0.0068925
Human polyomavirus 12	NC_020890	large T antigen	YP_007684356.1	GA	2	1	n3	0.013	242	257.507	7.68921	0.305	0.673554	0.682371	0.0158472
Human polyomavirus 12	NC_020890	large T antigen	YP_007684356.1	GG	2	1	n3	0.995	171	152.874	6.57009	0.064	0.795322	0.829455	0.0225902
Human polyomavirus 12	NC_020890	large T antigen	YP_007684356.1	GC	2	1	n3	0.977	168	148.426	8.61246	0.027	0.761905	0.800927	0.0203927
Human polyomavirus 12	NC_020890	large T antigen	YP_007684356.1	GT	2	1	n3	0	189	211.193	7.70622	0.948	0.592593	0.565516	0.0168367
Human polyomavirus 12	NC_020890	large T antigen	YP_007684356.1	CA	2	1	n3	0.991	292	269.273	9.50034	0.2	0.482877	0.494974	0.0142983
Human polyomavirus 12	NC_020890	large T antigen	YP_007684356.1	CG	2	1	n3	0	28	99.224	10.0322	1	0.714286	0.561097	0.00627154
Human polyomavirus 12	NC_020890	large T antigen	YP_007684356.1	CC	2	1	n3	0.995	171	152.874	6.57009	0.022	0.684211	0.735333	0.0256527
Human polyomavirus 12	NC_020890	large T antigen	YP_007684356.1	CT	2	1	n3	1	279	248.629	8.22942	0.737	0.505376	0.494363	0.0165684
Human polyomavirus 12	NC_020890	large T antigen	YP_007684356.1	TA	2	1	n3	0.418	342	343.682	13.4625	0.098	0.590643	0.601529	0.00829488
Human polyomavirus 12	NC_020890	large T antigen	YP_007684356.1	TG	2	1	n3	0.991	292	269.273	9.50034	0.184	0.825342	0.839677	0.015546
Human polyomavirus 12	NC_020890	large T antigen	YP_007684356.1	TC	2	1	n3	0.013	242	257.507	7.68921	0.998	0.830579	0.78112	0.018205
Human polyomavirus 12	NC_020890	large T antigen	YP_007684356.1	TT	2	1	n3	0.254	480	485.538	9.07494	0.013	0.627083	0.651401	0.0107894
Human polyomavirus 12	NC_020890	large T antigen	YP_007684356.1	AAA	3	1	n3	0.651	193	188.797	8.75704	0.9	0.637306	0.61578	0.0164728
Human polyomavirus 12	NC_020890	large T antigen	YP_007684356.1	AAG	3	1	n3	0.527	90	89.309	5.98243	0.026	0.666667	0.74331	0.0370024
Human polyomavirus 12	NC_020890	large T antigen	YP_007684356.1	AAC	3	1	n3	0.003	56	70.909	5.5897	0.149	0.696429	0.738283	0.0402571
Human polyomavirus 12	NC_020890	large T antigen	YP_007684356.1	AAT	3	1	n3	0.745	140	135.523	6.13787	0.815	0.607143	0.585512	0.0229404
Human polyomavirus 12	NC_020890	large T antigen	YP_007684356.1	AGA	3	1	n3	0.762	90	84.797	6.35907	0.89	0.677778	0.637735	0.0313392
Human polyomavirus 12	NC_020890	large T antigen	YP_007684356.1	AGG	3	1	n3	0.998	64	49.788	5.05302	0.683	0.828125	0.805194	0.0467555
Human polyomavirus 12	NC_020890	large T antigen	YP_007684356.1	AGC	3	1	n3	0.999	71	50.907	5.66678	0.713	0.859155	0.831924	0.0444393
Human polyomavirus 12	NC_020890	large T antigen	YP_007684356.1	AGT	3	1	n3	0.029	54	63.137	5.33968	0.032	0.518519	0.596958	0.0412971
Human polyomavirus 12	NC_020890	large T antigen	YP_007684356.1	ACA	3	1	n3	0.895	83	75.409	5.65577	0.202	0.638554	0.668325	0.035042
Human polyomavirus 12	NC_020890	large T antigen	YP_007684356.1	ACG	3	1	n3	0	7	25.641	4.43578	0.634	0.714286	0.687905	0.0731342
Human polyomavirus 12	NC_020890	large T antigen	YP_007684356.1	ACC	3	1	n3	0.33	45	47.006	5.27389	0	0.622222	0.80939	0.0504704
Human polyomavirus 12	NC_020890	large T antigen	YP_007684356.1	ACT	3	1	n3	0.029	54	63.137	5.33968	0.692	0.611111	0.588599	0.0435548
Human polyomavirus 12	NC_020890	large T antigen	YP_007684356.1	ATA	3	1	n3	0.19	102	107.762	6.95653	0.001	0.705882	0.772197	0.022521
Human polyomavirus 12	NC_020890	large T antigen	YP_007684356.1	ATG	3	1	n3	0.534	87	86.003	5.42522	0.977	0.965517	0.916247	0.0252441
Human polyomavirus 12	NC_020890	large T antigen	YP_007684356.1	ATC	3	1	n3	0.33	78	80.352	5.78101	0.664	0.807692	0.792863	0.0362265
Human polyomavirus 12	NC_020890	large T antigen	YP_007684356.1	ATT	3	1	n3	0.745	140	135.523	6.13787	0.257	0.642857	0.660335	0.0263483
Human polyomavirus 12	NC_020890	large T antigen	YP_007684356.1	GAA	3	1	n3	0.026	84	93.748	5.38744	0.254	0.511905	0.53327	0.0317796
Human polyomavirus 12	NC_020890	large T antigen	YP_007684356.1	GAG	3	1	n3	0.598	48	46.159	5.31523	0.119	0.645833	0.706416	0.0527278
Human polyomavirus 12	NC_020890	large T antigen	YP_007684356.1	GAC	3	1	n3	0.09	32	37.248	4.41888	0.286	0.59375	0.625173	0.0603058
Human polyomavirus 12	NC_020890	large T antigen	YP_007684356.1	GAT	3	1	n3	0.33	78	80.352	5.78101	0.191	0.435897	0.462684	0.0305161
Human polyomavirus 12	NC_020890	large T antigen	YP_007684356.1	GGA	3	1	n3	0.495	54	53.354	5.13933	0.633	0.444444	0.426122	0.0535044
Human polyomavirus 12	NC_020890	large T antigen	YP_007684356.1	GGG	3	1	n3	0.994	43	27.007	5.4764	0.606	0.651163	0.631616	0.0755449
Human polyomavirus 12	NC_020890	large T antigen	YP_007684356.1	GGC	3	1	n3	0.772	29	25.507	4.33335	0.01	0.482759	0.666255	0.0798489
Human polyomavirus 12	NC_020890	large T antigen	YP_007684356.1	GGT	3	1	n3	0.33	45	47.006	5.27389	1	0.666667	0.42287	0.0539581
Human polyomavirus 12	NC_020890	large T antigen	YP_007684356.1	GCA	3	1	n3	0.829	57	50.705	5.91861	0.348	0.333333	0.351135	0.05938
Human polyomavirus 12	NC_020890	large T antigen	YP_007684356.1	GCG	3	1	n3	0.004	11	21.307	4.50342	1	0.909091	0.494715	0.0968243
Human polyomavirus 12	NC_020890	large T antigen	YP_007684356.1	GCC	3	1	n3	0.772	29	25.507	4.33335	0.955	0.724138	0.562259	0.09188
Human polyomavirus 12	NC_020890	large T antigen	YP_007684356.1	GCT	3	1	n3	0.999	71	50.907	5.66678	0.907	0.380282	0.307671	0.0557881
Human polyomavirus 12	NC_020890	large T antigen	YP_007684356.1	GTA	3	1	n3	0.484	60	59.552	5.78889	0.481	0.6	0.601342	0.0400244
Human polyomavirus 12	NC_020890	large T antigen	YP_007684356.1	GTG	3	1	n3	0.284	41	43.484	4.96143	0.01	0.707317	0.825989	0.049524
Human polyomavirus 12	NC_020890	large T antigen	YP_007684356.1	GTC	3	1	n3	0.09	32	37.248	4.41888	0.67	0.78125	0.752225	0.0606531
Human polyomavirus 12	NC_020890	large T antigen	YP_007684356.1	GTT	3	1	n3	0.003	56	70.909	5.5897	0.03	0.535714	0.607016	0.0394509
Human polyomavirus 12	NC_020890	large T antigen	YP_007684356.1	CAA	3	1	n3	0.56	88	86.465	6.59657	0.957	0.659091	0.599151	0.0358402
Human polyomavirus 12	NC_020890	large T antigen	YP_007684356.1	CAG	3	1	n3	1	76	53.321	4.66754	0.03	0.684211	0.767677	0.0445645
Human polyomavirus 12	NC_020890	large T antigen	YP_007684356.1	CAC	3	1	n3	0.284	41	43.484	4.96143	0.737	0.853659	0.821115	0.0501607
Human polyomavirus 12	NC_020890	large T antigen	YP_007684356.1	CAT	3	1	n3	0.534	87	86.003	5.42522	0.523	0.712644	0.711032	0.0250806
Human polyomavirus 12	NC_020890	large T antigen	YP_007684356.1	CGA	3	1	n3	0	5	30.513	5.20959	0	0.4	0.904037	0.045214
Human polyomavirus 12	NC_020890	large T antigen	YP_007684356.1	CGG	3	1	n3	0	5	21.763	4.22289	0	0.6	0.959234	0.0395707
Human polyomavirus 12	NC_020890	large T antigen	YP_007684356.1	CGC	3	1	n3	0.004	11	21.307	4.50342	0	0.636364	0.896285	0.0608025
Human polyomavirus 12	NC_020890	large T antigen	YP_007684356.1	CGT	3	1	n3	0	7	25.641	4.43578	0.014	0.571429	0.728454	0.0665055
Human polyomavirus 12	NC_020890	large T antigen	YP_007684356.1	CCA	3	1	n3	0.801	59	54.316	5.02157	0.974	0.542373	0.452565	0.045144
Human polyomavirus 12	NC_020890	large T antigen	YP_007684356.1	CCG	3	1	n3	0	5	21.763	4.22289	0.037	0.4	0.567796	0.0929413
Human polyomavirus 12	NC_020890	large T antigen	YP_007684356.1	CCC	3	1	n3	0.994	43	27.007	5.4764	0.326	0.627907	0.665238	0.0817431
Human polyomavirus 12	NC_020890	large T antigen	YP_007684356.1	CCT	3	1	n3	0.998	64	49.788	5.05302	0.798	0.46875	0.420344	0.0579315
Human polyomavirus 12	NC_020890	large T antigen	YP_007684356.1	CTA	3	1	n3	0.784	65	59.84	6.2843	0.58	0.553846	0.545676	0.0388998
Human polyomavirus 12	NC_020890	large T antigen	YP_007684356.1	CTG	3	1	n3	1	76	53.321	4.66754	0.413	0.828947	0.83741	0.0424144
Human polyomavirus 12	NC_020890	large T antigen	YP_007684356.1	CTC	3	1	n3	0.598	48	46.159	5.31523	0.925	0.875	0.801153	0.0501354
Human polyomavirus 12	NC_020890	large T antigen	YP_007684356.1	CTT	3	1	n3	0.527	90	89.309	5.98243	0.746	0.7	0.679842	0.0328395
Human polyomavirus 12	NC_020890	large T antigen	YP_007684356.1	TAA	3	1	n3	0.368	115	116.528	5.92918	0.672	0.765217	0.755814	0.0205555
Human polyomavirus 12	NC_020890	large T antigen	YP_007684356.1	TAG	3	1	n3	0.784	65	59.84	6.2843	0.316	0.769231	0.785808	0.0377197
Human polyomavirus 12	NC_020890	large T antigen	YP_007684356.1	TAC	3	1	n3	0.484	60	59.552	5.78889	0.275	0.85	0.870749	0.0372055
Human polyomavirus 12	NC_020890	large T antigen	YP_007684356.1	TAT	3	1	n3	0.19	102	107.762	6.95653	0.824	0.813725	0.794699	0.0207352
Human polyomavirus 12	NC_020890	large T antigen	YP_007684356.1	TGA	3	1	n3	0.725	93	88.843	6.05907	0.73	0.817204	0.800505	0.0256659
Human polyomavirus 12	NC_020890	large T antigen	YP_007684356.1	TGG	3	1	n3	0.801	59	54.316	5.02157	0.317	0.881356	0.897662	0.0337684
Human polyomavirus 12	NC_020890	large T antigen	YP_007684356.1	TGC	3	1	n3	0.829	57	50.705	5.91861	0.578	0.807018	0.797586	0.0441469
Human polyomavirus 12	NC_020890	large T antigen	YP_007684356.1	TGT	3	1	n3	0.895	83	75.409	5.65577	0.836	0.60241	0.569464	0.033458
Human polyomavirus 12	NC_020890	large T antigen	YP_007684356.1	TCA	3	1	n3	0.725	93	88.843	6.05907	0.051	0.397849	0.454769	0.0337183
Human polyomavirus 12	NC_020890	large T antigen	YP_007684356.1	TCG	3	1	n3	0	5	30.513	5.20959	0.935	0.6	0.496534	0.0656668
Human polyomavirus 12	NC_020890	large T antigen	YP_007684356.1	TCC	3	1	n3	0.495	54	53.354	5.13933	0.265	0.759259	0.788731	0.0479788
Human polyomavirus 12	NC_020890	large T antigen	YP_007684356.1	TCT	3	1	n3	0.762	90	84.797	6.35907	0.378	0.566667	0.577796	0.0354195
Human polyomavirus 12	NC_020890	large T antigen	YP_007684356.1	TTA	3	1	n3	0.368	115	116.528	5.92918	0.938	0.504348	0.472483	0.0202658
Human polyomavirus 12	NC_020890	large T antigen	YP_007684356.1	TTG	3	1	n3	0.56	88	86.465	6.59657	0.145	0.738636	0.773651	0.0338546
Human polyomavirus 12	NC_020890	large T antigen	YP_007684356.1	TTC	3	1	n3	0.026	84	93.748	5.38744	0.987	0.845238	0.773997	0.0350358
Human polyomavirus 12	NC_020890	large T antigen	YP_007684356.1	TTT	3	1	n3	0.651	193	188.797	8.75704	0.014	0.611399	0.651664	0.0170863
Human polyomavirus 12	NC_020890	large T antigen	YP_007684356.1	WRC	3	1	n3	0.929	244	232.073	7.84561	0.545	0.807377	0.805223	0.0186637
Human polyomavirus 12	NC_020890	large T antigen	YP_007684356.1	SYC	3	1	n3	0.978	152	135.921	7.84084	0.901	0.756579	0.71547	0.0306444
Human polyomavirus 12	NC_020890	large T antigen	YP_007684356.1	WA	2	1	n3	0.27	822	829.22	12.2984	0.872	0.625304	0.618635	0.00589625
Human polyomavirus 12	NC_020890	large T antigen	YP_007684356.1	WA	2	0	n3	0.142	448	455.741	7.68179	0.958	0.714286	0.700167	0.00843176
Human polyomavirus 12	NC_020890	large T antigen	YP_007684356.1	AA	2	0	n3	0.12	277	283.9	6.05376	0.98	0.685921	0.66478	0.00971307
Human polyomavirus 12	NC_020890	large T antigen	YP_007684356.1	TA	2	0	n3	0.418	171	171.841	6.73125	0.512	0.760234	0.758702	0.0203781
Human polyomavirus 12	NC_020890	large T antigen	YP_007684356.1	CA	2	0	n3	0.676	125	121.536	6.19166	0.364	0.592	0.600865	0.0261381
Human polyomavirus 12	NC_020890	large T antigen	YP_007684356.1	GA	2	0	n3	0.755	157	152.723	5.22803	0.001	0.726115	0.784896	0.0193634
Human polyomavirus 12	NC_020890	VP2	YP_007684353.1	AA	2	1	n3	0.009	136	148.765	6.02559	0.869	0.536765	0.517884	0.0171824
Human polyomavirus 12	NC_020890	VP2	YP_007684353.1	AG	2	1	n3	0.999	149	129.103	6.19261	0.037	0.731544	0.776783	0.0250186
Human polyomavirus 12	NC_020890	VP2	YP_007684353.1	AC	2	1	n3	0.121	92	97.616	5.28134	0.49	0.815217	0.815733	0.0294112
Human polyomavirus 12	NC_020890	VP2	YP_007684353.1	AT	2	1	n3	0.365	146	147.516	6.63971	0.92	0.726027	0.699512	0.0184267
Human polyomavirus 12	NC_020890	VP2	YP_007684353.1	GA	2	1	n3	0.059	106	113.83	5.491	0.68	0.669811	0.659551	0.0242957
Human polyomavirus 12	NC_020890	VP2	YP_007684353.1	GG	2	1	n3	0.896	110	103.502	4.80541	0.053	0.818182	0.859797	0.0256807
Human polyomavirus 12	NC_020890	VP2	YP_007684353.1	GC	2	1	n3	0.831	110	103.052	6.37286	0.269	0.818182	0.835162	0.0254597
Human polyomavirus 12	NC_020890	VP2	YP_007684353.1	GT	2	1	n3	0.121	92	97.616	5.28134	0.599	0.554348	0.547138	0.0262638
Human polyomavirus 12	NC_020890	VP2	YP_007684353.1	CA	2	1	n3	0.84	137	130.215	6.31417	0.166	0.50365	0.521278	0.0205143
Human polyomavirus 12	NC_020890	VP2	YP_007684353.1	CG	2	1	n3	0	22	55.18	7.14812	1	0.681818	0.573795	0.0102717
Human polyomavirus 12	NC_020890	VP2	YP_007684353.1	CC	2	1	n3	0.896	110	103.502	4.80541	0.233	0.709091	0.730995	0.0293476
Human polyomavirus 12	NC_020890	VP2	YP_007684353.1	CT	2	1	n3	0.999	149	129.103	6.19261	0.261	0.416107	0.430124	0.0212293
Human polyomavirus 12	NC_020890	VP2	YP_007684353.1	TA	2	1	n3	0.933	144	130.19	8.95365	0.658	0.597222	0.592524	0.0143373
Human polyomavirus 12	NC_020890	VP2	YP_007684353.1	TG	2	1	n3	0.84	137	130.215	6.31417	0.473	0.846715	0.848213	0.021906
Human polyomavirus 12	NC_020890	VP2	YP_007684353.1	TC	2	1	n3	0.059	106	113.83	5.491	0.855	0.820755	0.79208	0.0261163
Human polyomavirus 12	NC_020890	VP2	YP_007684353.1	TT	2	1	n3	0.009	136	148.765	6.02559	0.787	0.595588	0.578956	0.0206463
Human polyomavirus 12	NC_020890	VP2	YP_007684353.1	AAA	3	1	n3	0.168	38	42.041	4.61122	0.946	0.710526	0.63925	0.0428184
Human polyomavirus 12	NC_020890	VP2	YP_007684353.1	AAG	3	1	n3	0.59	33	31.686	3.76582	0.022	0.69697	0.816246	0.0592275
Human polyomavirus 12	NC_020890	VP2	YP_007684353.1	AAC	3	1	n3	0.145	29	32.482	3.71264	0.154	0.758621	0.816175	0.0565896
Human polyomavirus 12	NC_020890	VP2	YP_007684353.1	AAT	3	1	n3	0.042	35	41.556	4.11666	0.574	0.657143	0.645819	0.0504093
Human polyomavirus 12	NC_020890	VP2	YP_007684353.1	AGA	3	1	n3	0.566	38	36.802	4.47133	0.441	0.578947	0.584778	0.0559261
Human polyomavirus 12	NC_020890	VP2	YP_007684353.1	AGG	3	1	n3	0.993	37	26.89	3.70566	0.488	0.783784	0.784546	0.0669714
Human polyomavirus 12	NC_020890	VP2	YP_007684353.1	AGC	3	1	n3	0.979	47	36.303	4.63435	0.506	0.893617	0.89367	0.0476685
Human polyomavirus 12	NC_020890	VP2	YP_007684353.1	AGT	3	1	n3	0.237	27	29.108	3.76939	0.552	0.666667	0.651551	0.0591842
Human polyomavirus 12	NC_020890	VP2	YP_007684353.1	ACA	3	1	n3	0.735	32	29.38	3.54254	0.186	0.625	0.67726	0.063135
Human polyomavirus 12	NC_020890	VP2	YP_007684353.1	ACG	3	1	n3	0.002	4	10.734	3.09859	0.987	1	0.673844	0.117303
Human polyomavirus 12	NC_020890	VP2	YP_007684353.1	ACC	3	1	n3	0.521	29	28.394	3.55595	0.413	0.793103	0.805284	0.061574
Human polyomavirus 12	NC_020890	VP2	YP_007684353.1	ACT	3	1	n3	0.237	27	29.108	3.76939	0.204	0.444444	0.494296	0.0660018
Human polyomavirus 12	NC_020890	VP2	YP_007684353.1	ATA	3	1	n3	0.923	43	36.581	4.22746	0.357	0.697674	0.714159	0.0482204
Human polyomavirus 12	NC_020890	VP2	YP_007684353.1	ATG	3	1	n3	0.302	37	38.145	3.1928	0.886	0.945946	0.897331	0.0395161
Human polyomavirus 12	NC_020890	VP2	YP_007684353.1	ATC	3	1	n3	0.406	30	30.234	3.45821	0.047	0.666667	0.76595	0.0617971
Human polyomavirus 12	NC_020890	VP2	YP_007684353.1	ATT	3	1	n3	0.042	35	41.556	4.11666	0.784	0.6	0.55525	0.0521437
Human polyomavirus 12	NC_020890	VP2	YP_007684353.1	GAA	3	1	n3	0.09	31	35.347	3.63271	0.773	0.483871	0.43949	0.0530156
Human polyomavirus 12	NC_020890	VP2	YP_007684353.1	GAG	3	1	n3	0.499	27	26.522	4.12596	0.001	0.518519	0.713602	0.0685582
Human polyomavirus 12	NC_020890	VP2	YP_007684353.1	GAC	3	1	n3	0.098	18	21.727	3.22312	0.068	0.666667	0.770344	0.0751533
Human polyomavirus 12	NC_020890	VP2	YP_007684353.1	GAT	3	1	n3	0.406	30	30.234	3.45821	0.964	0.666667	0.571627	0.0506682
Human polyomavirus 12	NC_020890	VP2	YP_007684353.1	GGA	3	1	n3	0.085	24	28.512	3.74057	0.946	0.583333	0.46692	0.0713118
Human polyomavirus 12	NC_020890	VP2	YP_007684353.1	GGG	3	1	n3	0.956	33	25.118	4.2617	0.213	0.727273	0.778374	0.06543
Human polyomavirus 12	NC_020890	VP2	YP_007684353.1	GGC	3	1	n3	0.712	24	21.478	3.73196	0.517	0.708333	0.703212	0.0860289
Human polyomavirus 12	NC_020890	VP2	YP_007684353.1	GGT	3	1	n3	0.521	29	28.394	3.55595	0.534	0.413793	0.407701	0.063525
Human polyomavirus 12	NC_020890	VP2	YP_007684353.1	GCA	3	1	n3	0.254	29	31.684	4.56247	0.521	0.275862	0.272154	0.0638551
Human polyomavirus 12	NC_020890	VP2	YP_007684353.1	GCG	3	1	n3	0.127	10	13.587	3.52114	0.867	0.5	0.354983	0.118923
Human polyomavirus 12	NC_020890	VP2	YP_007684353.1	GCC	3	1	n3	0.712	24	21.478	3.73196	0.545	0.541667	0.52247	0.1026
Human polyomavirus 12	NC_020890	VP2	YP_007684353.1	GCT	3	1	n3	0.979	47	36.303	4.63435	0.738	0.276596	0.234439	0.0600647
Human polyomavirus 12	NC_020890	VP2	YP_007684353.1	GTA	3	1	n3	0.115	22	26.041	3.69856	0.144	0.409091	0.484047	0.068825
Human polyomavirus 12	NC_020890	VP2	YP_007684353.1	GTG	3	1	n3	0.929	23	17.366	3.39058	0.1	0.608696	0.729102	0.0971809
Human polyomavirus 12	NC_020890	VP2	YP_007684353.1	GTC	3	1	n3	0.098	18	21.727	3.22312	0.953	0.888889	0.75146	0.0802381
Human polyomavirus 12	NC_020890	VP2	YP_007684353.1	GTT	3	1	n3	0.145	29	32.482	3.71264	0.259	0.482759	0.519197	0.0618864
Human polyomavirus 12	NC_020890	VP2	YP_007684353.1	CAA	3	1	n3	0.012	29	38.027	4.3626	0.186	0.413793	0.465417	0.0570039
Human polyomavirus 12	NC_020890	VP2	YP_007684353.1	CAG	3	1	n3	0.994	48	36.677	3.82893	0.464	0.770833	0.774606	0.0511197
Human polyomavirus 12	NC_020890	VP2	YP_007684353.1	CAC	3	1	n3	0.929	23	17.366	3.39058	0.681	0.826087	0.784189	0.0932147
Human polyomavirus 12	NC_020890	VP2	YP_007684353.1	CAT	3	1	n3	0.302	37	38.145	3.1928	0.559	0.756757	0.750456	0.039421
Human polyomavirus 12	NC_020890	VP2	YP_007684353.1	CGA	3	1	n3	0.002	6	15.209	3.64133	0.019	0.666667	0.828909	0.0783002
Human polyomavirus 12	NC_020890	VP2	YP_007684353.1	CGG	3	1	n3	0	2	15.65	3.59632	0	0.5	0.94246	0.0563267
Human polyomavirus 12	NC_020890	VP2	YP_007684353.1	CGC	3	1	n3	0.127	10	13.587	3.52114	0.019	0.7	0.887728	0.0827407
Human polyomavirus 12	NC_020890	VP2	YP_007684353.1	CGT	3	1	n3	0.002	4	10.734	3.09859	0.14	0.5	0.605748	0.130645
Human polyomavirus 12	NC_020890	VP2	YP_007684353.1	CCA	3	1	n3	0.663	38	35.844	3.90713	0.268	0.605263	0.636276	0.0534527
Human polyomavirus 12	NC_020890	VP2	YP_007684353.1	CCG	3	1	n3	0	2	15.65	3.59632	0.996	1	0.684346	0.0984768
Human polyomavirus 12	NC_020890	VP2	YP_007684353.1	CCC	3	1	n3	0.956	33	25.118	4.2617	0.512	0.757576	0.753263	0.0736083
Human polyomavirus 12	NC_020890	VP2	YP_007684353.1	CCT	3	1	n3	0.993	37	26.89	3.70566	0.738	0.432432	0.385154	0.0755298
Human polyomavirus 12	NC_020890	VP2	YP_007684353.1	CTA	3	1	n3	0.91	41	34.218	4.63621	0.974	0.756098	0.650388	0.0519829
Human polyomavirus 12	NC_020890	VP2	YP_007684353.1	CTG	3	1	n3	0.994	48	36.677	3.82893	0.324	0.854167	0.875474	0.0473083
Human polyomavirus 12	NC_020890	VP2	YP_007684353.1	CTC	3	1	n3	0.499	27	26.522	4.12596	0.827	0.851852	0.788691	0.0669008
Human polyomavirus 12	NC_020890	VP2	YP_007684353.1	CTT	3	1	n3	0.59	33	31.686	3.76582	0.577	0.545455	0.529839	0.0676962
Human polyomavirus 12	NC_020890	VP2	YP_007684353.1	TAA	3	1	n3	0.899	38	33.35	3.19022	0.392	0.5	0.504968	0.0456813
Human polyomavirus 12	NC_020890	VP2	YP_007684353.1	TAG	3	1	n3	0.91	41	34.218	4.63621	0.871	0.853659	0.795145	0.0517837
Human polyomavirus 12	NC_020890	VP2	YP_007684353.1	TAC	3	1	n3	0.115	22	26.041	3.69856	0.972	1	0.875528	0.05709
Human polyomavirus 12	NC_020890	VP2	YP_007684353.1	TAT	3	1	n3	0.923	43	36.581	4.22746	0.367	0.790698	0.802943	0.0420738
Human polyomavirus 12	NC_020890	VP2	YP_007684353.1	TGA	3	1	n3	0.867	38	33.307	3.75536	0.421	0.815789	0.82423	0.0476836
Human polyomavirus 12	NC_020890	VP2	YP_007684353.1	TGG	3	1	n3	0.663	38	35.844	3.90713	0.596	0.947368	0.939956	0.0351088
Human polyomavirus 12	NC_020890	VP2	YP_007684353.1	TGC	3	1	n3	0.254	29	31.684	4.56247	0.432	0.827586	0.833938	0.0521185
Human polyomavirus 12	NC_020890	VP2	YP_007684353.1	TGT	3	1	n3	0.735	32	29.38	3.54254	0.763	0.59375	0.54972	0.0621747
Human polyomavirus 12	NC_020890	VP2	YP_007684353.1	TCA	3	1	n3	0.867	38	33.307	3.75536	0.359	0.473684	0.4968	0.0591368
Human polyomavirus 12	NC_020890	VP2	YP_007684353.1	TCG	3	1	n3	0.002	6	15.209	3.64133	0.752	0.666667	0.588357	0.101763
Human polyomavirus 12	NC_020890	VP2	YP_007684353.1	TCC	3	1	n3	0.085	24	28.512	3.74057	0.097	0.708333	0.795541	0.067734
Human polyomavirus 12	NC_020890	VP2	YP_007684353.1	TCT	3	1	n3	0.566	38	36.802	4.47133	0.189	0.552632	0.60188	0.0592252
Human polyomavirus 12	NC_020890	VP2	YP_007684353.1	TTA	3	1	n3	0.899	38	33.35	3.19022	0.063	0.421053	0.484447	0.0425365
Human polyomavirus 12	NC_020890	VP2	YP_007684353.1	TTG	3	1	n3	0.012	29	38.027	4.3626	0.912	0.896552	0.829998	0.0483637
Human polyomavirus 12	NC_020890	VP2	YP_007684353.1	TTC	3	1	n3	0.09	31	35.347	3.63271	0.875	0.903226	0.845956	0.0511517
Human polyomavirus 12	NC_020890	VP2	YP_007684353.1	TTT	3	1	n3	0.168	38	42.041	4.61122	0.815	0.736842	0.699117	0.04115
Human polyomavirus 12	NC_020890	VP2	YP_007684353.1	WRC	3	1	n3	0.498	127	126.51	6.33592	0.711	0.866142	0.854244	0.0229534
Human polyomavirus 12	NC_020890	VP2	YP_007684353.1	SYC	3	1	n3	0.888	102	94.845	5.55743	0.903	0.754902	0.709582	0.0351614
Human polyomavirus 12	NC_020890	VP2	YP_007684353.1	WA	2	1	n3	0.521	280	278.955	7.67027	0.926	0.567857	0.552725	0.0104357
Human polyomavirus 12	NC_020890	VP2	YP_007684353.1	WA	2	0	n3	0.592	142	140.341	4.72067	0.922	0.584507	0.55782	0.0187044
Human polyomavirus 12	NC_020890	VP2	YP_007684353.1	AA	2	0	n3	0.07	70	75.246	4.03602	0.974	0.6	0.548409	0.0248
Human polyomavirus 12	NC_020890	VP2	YP_007684353.1	TA	2	0	n3	0.933	72	65.095	4.47683	0.514	0.569444	0.568665	0.0378108
Human polyomavirus 12	NC_020890	VP2	YP_007684353.1	CA	2	0	n3	0.413	61	61.374	4.16943	0.151	0.52459	0.560246	0.0351422
Human polyomavirus 12	NC_020890	VP2	YP_007684353.1	GA	2	0	n3	0.336	70	71.285	3.84913	0.578	0.714286	0.708278	0.0303123
Human polyomavirus 12	NC_020890	small T antigen	YP_007684357.1	AA	2	1	n3	0.402	115	115.704	4.9816	0.81	0.591304	0.574757	0.0191117
Human polyomavirus 12	NC_020890	small T antigen	YP_007684357.1	AG	2	1	n3	0.981	77	67.848	4.39146	0.024	0.571429	0.642174	0.0362544
Human polyomavirus 12	NC_020890	small T antigen	YP_007684357.1	AC	2	1	n3	0.38	59	59.97	4.70288	0.197	0.661017	0.689294	0.0353656
Human polyomavirus 12	NC_020890	small T antigen	YP_007684357.1	AT	2	1	n3	0.093	86	93.478	6.309	0.866	0.651163	0.627556	0.0208052
Human polyomavirus 12	NC_020890	small T antigen	YP_007684357.1	GA	2	1	n3	0.424	57	57.326	4.15111	0.337	0.684211	0.699494	0.0367812
Human polyomavirus 12	NC_020890	small T antigen	YP_007684357.1	GG	2	1	n3	0.091	39	43.388	3.6891	0.847	0.820513	0.771292	0.0463738
Human polyomavirus 12	NC_020890	small T antigen	YP_007684357.1	GC	2	1	n3	0.798	56	50.316	5.59108	0.238	0.678571	0.699411	0.0320439
Human polyomavirus 12	NC_020890	small T antigen	YP_007684357.1	GT	2	1	n3	0.38	59	59.97	4.70288	0.326	0.525424	0.540494	0.032659
Human polyomavirus 12	NC_020890	small T antigen	YP_007684357.1	CA	2	1	n3	1	85	70.548	4.61776	0.06	0.658824	0.705946	0.0297162
Human polyomavirus 12	NC_020890	small T antigen	YP_007684357.1	CG	2	1	n3	0	10	29.216	5.13199	1	0.8	0.60605	0.0197588
Human polyomavirus 12	NC_020890	small T antigen	YP_007684357.1	CC	2	1	n3	0.091	39	43.388	3.6891	0.275	0.692308	0.720465	0.0457822
Human polyomavirus 12	NC_020890	small T antigen	YP_007684357.1	CT	2	1	n3	0.981	77	67.848	4.39146	0.532	0.662338	0.6624	0.0343019
Human polyomavirus 12	NC_020890	small T antigen	YP_007684357.1	TA	2	1	n3	0.014	80	93.422	6.82158	0.693	0.6125	0.605759	0.0143044
Human polyomavirus 12	NC_020890	small T antigen	YP_007684357.1	TG	2	1	n3	1	85	70.548	4.61776	0.19	0.694118	0.721146	0.0307872
Human polyomavirus 12	NC_020890	small T antigen	YP_007684357.1	TC	2	1	n3	0.424	57	57.326	4.15111	0.714	0.684211	0.660842	0.0393876
Human polyomavirus 12	NC_020890	small T antigen	YP_007684357.1	TT	2	1	n3	0.402	115	115.704	4.9816	0.17	0.652174	0.674837	0.0250729
Human polyomavirus 12	NC_020890	small T antigen	YP_007684357.1	AAA	3	1	n3	0.496	37	36.543	4.33591	0.56	0.594595	0.585857	0.0466607
Human polyomavirus 12	NC_020890	small T antigen	YP_007684357.1	AAG	3	1	n3	0.521	23	22.386	3.35097	0.209	0.565217	0.62065	0.0770339
Human polyomavirus 12	NC_020890	small T antigen	YP_007684357.1	AAC	3	1	n3	0.114	18	21.584	3.36644	0.666	0.666667	0.627304	0.0761549
Human polyomavirus 12	NC_020890	small T antigen	YP_007684357.1	AAT	3	1	n3	0.633	36	34.191	3.86504	0.613	0.555556	0.540785	0.0568567
Human polyomavirus 12	NC_020890	small T antigen	YP_007684357.1	AGA	3	1	n3	0.551	22	21.158	3.49128	0.214	0.454545	0.512029	0.0757656
Human polyomavirus 12	NC_020890	small T antigen	YP_007684357.1	AGG	3	1	n3	0.367	13	13.402	2.66616	0.906	0.692308	0.544088	0.104572
Human polyomavirus 12	NC_020890	small T antigen	YP_007684357.1	AGC	3	1	n3	0.953	22	15.964	3.30798	0.84	0.863636	0.775789	0.0876119
Human polyomavirus 12	NC_020890	small T antigen	YP_007684357.1	AGT	3	1	n3	0.765	20	17.324	3.09887	0.544	0.6	0.581169	0.0862771
Human polyomavirus 12	NC_020890	small T antigen	YP_007684357.1	ACA	3	1	n3	0.652	24	22.243	3.32264	0.442	0.75	0.752281	0.0672252
Human polyomavirus 12	NC_020890	small T antigen	YP_007684357.1	ACG	3	1	n3	0.006	3	9.038	2.86436	0.97	1	0.673966	0.113927
Human polyomavirus 12	NC_020890	small T antigen	YP_007684357.1	ACC	3	1	n3	0.533	12	11.365	2.49034	0.042	0.583333	0.760728	0.106533
Human polyomavirus 12	NC_020890	small T antigen	YP_007684357.1	ACT	3	1	n3	0.765	20	17.324	3.09887	0.604	0.7	0.674357	0.0860083
Human polyomavirus 12	NC_020890	small T antigen	YP_007684357.1	ATA	3	1	n3	0.03	18	24.71	3.83926	0.809	0.833333	0.782739	0.0565779
Human polyomavirus 12	NC_020890	small T antigen	YP_007684357.1	ATG	3	1	n3	0.201	17	18.955	2.8735	0.543	0.882353	0.870883	0.0592752
Human polyomavirus 12	NC_020890	small T antigen	YP_007684357.1	ATC	3	1	n3	0.347	14	14.622	2.77112	0.116	0.5	0.609743	0.100264
Human polyomavirus 12	NC_020890	small T antigen	YP_007684357.1	ATT	3	1	n3	0.633	36	34.191	3.86504	0.095	0.611111	0.681331	0.0552898
Human polyomavirus 12	NC_020890	small T antigen	YP_007684357.1	GAA	3	1	n3	0.179	19	21.307	2.99712	0.615	0.684211	0.666857	0.0648457
Human polyomavirus 12	NC_020890	small T antigen	YP_007684357.1	GAG	3	1	n3	0.815	17	14.062	2.73901	0.225	0.647059	0.717081	0.0929727
Human polyomavirus 12	NC_020890	small T antigen	YP_007684357.1	GAC	3	1	n3	0.349	7	7.335	1.92686	0.048	0.428571	0.668079	0.148015
Human polyomavirus 12	NC_020890	small T antigen	YP_007684357.1	GAT	3	1	n3	0.347	14	14.622	2.77112	0.851	0.785714	0.69916	0.0828899
Human polyomavirus 12	NC_020890	small T antigen	YP_007684357.1	GGA	3	1	n3	0.391	13	13.17	2.5844	0.419	0.692308	0.704889	0.100977
Human polyomavirus 12	NC_020890	small T antigen	YP_007684357.1	GGG	3	1	n3	0.323	8	8.716	2.44118	0.131	0.625	0.747405	0.123426
Human polyomavirus 12	NC_020890	small T antigen	YP_007684357.1	GGC	3	1	n3	0.01	6	10.137	2.19732	0.049	0.5	0.686928	0.13004
Human polyomavirus 12	NC_020890	small T antigen	YP_007684357.1	GGT	3	1	n3	0.533	12	11.365	2.49034	0.625	0.583333	0.540537	0.11118
Human polyomavirus 12	NC_020890	small T antigen	YP_007684357.1	GCA	3	1	n3	0.976	25	17.039	3.72471	0.366	0.64	0.669192	0.100323
Human polyomavirus 12	NC_020890	small T antigen	YP_007684357.1	GCG	3	1	n3	0.029	3	7.176	2.53121	0.977978	1	0.545957	0.166794
Human polyomavirus 12	NC_020890	small T antigen	YP_007684357.1	GCC	3	1	n3	0.01	6	10.137	2.19732	0.978	1	0.657593	0.130605
Human polyomavirus 12	NC_020890	small T antigen	YP_007684357.1	GCT	3	1	n3	0.953	22	15.964	3.30798	0.194	0.5	0.568929	0.0988577
Human polyomavirus 12	NC_020890	small T antigen	YP_007684357.1	GTA	3	1	n3	0.411	19	19.186	3.15522	0.35	0.631579	0.658271	0.0799657
Human polyomavirus 12	NC_020890	small T antigen	YP_007684357.1	GTG	3	1	n3	0.838	15	11.865	2.74204	0.571	0.733333	0.707667	0.116813
Human polyomavirus 12	NC_020890	small T antigen	YP_007684357.1	GTC	3	1	n3	0.349	7	7.335	1.92686	0.785	0.857143	0.733722	0.140381
Human polyomavirus 12	NC_020890	small T antigen	YP_007684357.1	GTT	3	1	n3	0.114	18	21.584	3.36644	0.1	0.722222	0.804717	0.0649061
Human polyomavirus 12	NC_020890	small T antigen	YP_007684357.1	CAA	3	1	n3	0.904	29	23.816	3.62962	0.785	0.448276	0.388512	0.0766282
Human polyomavirus 12	NC_020890	small T antigen	YP_007684357.1	CAG	3	1	n3	0.989	24	15.912	2.85381	0.247	0.5	0.548977	0.0960619
Human polyomavirus 12	NC_020890	small T antigen	YP_007684357.1	CAC	3	1	n3	0.838	15	11.865	2.74204	0.539	0.666667	0.642613	0.117456
Human polyomavirus 12	NC_020890	small T antigen	YP_007684357.1	CAT	3	1	n3	0.201	17	18.955	2.8735	0.797	0.705882	0.64307	0.0700963
Human polyomavirus 12	NC_020890	small T antigen	YP_007684357.1	CGA	3	1	n3	0.01	2	6.808	2.44972	0.00902708	0.5	0.833243	0.136609
Human polyomavirus 12	NC_020890	small T antigen	YP_007684357.1	CGG	3	1	n3	0.004	2	6.194	2.07084	0.484	1	0.901617	0.120742
Human polyomavirus 12	NC_020890	small T antigen	YP_007684357.1	CGC	3	1	n3	0.029	3	7.176	2.53121	0	0	0.768967	0.162981
Human polyomavirus 12	NC_020890	small T antigen	YP_007684357.1	CGT	3	1	n3	0.006	3	9.038	2.86436	0.015	0.333333	0.682214	0.145753
Human polyomavirus 12	NC_020890	small T antigen	YP_007684357.1	CCA	3	1	n3	0.589	16	15.076	2.20051	0.36	0.6875	0.713969	0.0758657
Human polyomavirus 12	NC_020890	small T antigen	YP_007684357.1	CCG	3	1	n3	0.004	2	6.194	2.07084	0	0	0.612199	0.181367
Human polyomavirus 12	NC_020890	small T antigen	YP_007684357.1	CCC	3	1	n3	0.323	8	8.716	2.44118	0.19	0.625	0.733688	0.133694
Human polyomavirus 12	NC_020890	small T antigen	YP_007684357.1	CCT	3	1	n3	0.367	13	13.402	2.66616	0.369	0.692308	0.715723	0.0913667
Human polyomavirus 12	NC_020890	small T antigen	YP_007684357.1	CTA	3	1	n3	0.182	13	15.488	3.17929	0.47	0.461538	0.459429	0.0866267
Human polyomavirus 12	NC_020890	small T antigen	YP_007684357.1	CTG	3	1	n3	0.989	24	15.912	2.85381	0.492	0.708333	0.709297	0.0964326
Human polyomavirus 12	NC_020890	small T antigen	YP_007684357.1	CTC	3	1	n3	0.815	17	14.062	2.73901	0.729	0.764706	0.69857	0.103277
Human polyomavirus 12	NC_020890	small T antigen	YP_007684357.1	CTT	3	1	n3	0.521	23	22.386	3.35097	0.866	0.73913	0.653451	0.0746777
Human polyomavirus 12	NC_020890	small T antigen	YP_007684357.1	TAA	3	1	n3	0.107	30	34.038	3.69791	0.734	0.666667	0.632896	0.046276
Human polyomavirus 12	NC_020890	small T antigen	YP_007684357.1	TAG	3	1	n3	0.182	13	15.488	3.17929	0.16	0.615385	0.706323	0.0959036
Human polyomavirus 12	NC_020890	small T antigen	YP_007684357.1	TAC	3	1	n3	0.411	19	19.186	3.15522	0.181	0.736842	0.797403	0.0717142
Human polyomavirus 12	NC_020890	small T antigen	YP_007684357.1	TAT	3	1	n3	0.03	18	24.71	3.83926	0.403	0.666667	0.674065	0.0626759
Human polyomavirus 12	NC_020890	small T antigen	YP_007684357.1	TGA	3	1	n3	0.877	20	16.19	2.8064	0.937	0.95	0.876829	0.0585172
Human polyomavirus 12	NC_020890	small T antigen	YP_007684357.1	TGG	3	1	n3	0.589	16	15.076	2.20051	0.659	1	0.940014	0.0520292
Human polyomavirus 12	NC_020890	small T antigen	YP_007684357.1	TGC	3	1	n3	0.976	25	17.039	3.72471	0.65	0.64	0.602276	0.0879713
Human polyomavirus 12	NC_020890	small T antigen	YP_007684357.1	TGT	3	1	n3	0.652	24	22.243	3.32264	0.576	0.458333	0.439484	0.0760447
Human polyomavirus 12	NC_020890	small T antigen	YP_007684357.1	TCA	3	1	n3	0.877	20	16.19	2.8064	0.08	0.55	0.670203	0.0874632
Human polyomavirus 12	NC_020890	small T antigen	YP_007684357.1	TCG	3	1	n3	0.01	2	6.808	2.44972	0.974925	1	0.573143	0.169429
Human polyomavirus 12	NC_020890	small T antigen	YP_007684357.1	TCC	3	1	n3	0.391	13	13.17	2.5844	0.324	0.692308	0.731559	0.102395
Human polyomavirus 12	NC_020890	small T antigen	YP_007684357.1	TCT	3	1	n3	0.551	22	21.158	3.49128	0.876	0.772727	0.685165	0.074359
Human polyomavirus 12	NC_020890	small T antigen	YP_007684357.1	TTA	3	1	n3	0.107	30	34.038	3.69791	0.686	0.533333	0.513106	0.0424877
Human polyomavirus 12	NC_020890	small T antigen	YP_007684357.1	TTG	3	1	n3	0.904	29	23.816	3.62962	0.154	0.551724	0.620503	0.0680445
Human polyomavirus 12	NC_020890	small T antigen	YP_007684357.1	TTC	3	1	n3	0.179	19	21.307	2.99712	0.649	0.684211	0.653643	0.0818631
Human polyomavirus 12	NC_020890	small T antigen	YP_007684357.1	TTT	3	1	n3	0.496	37	36.543	4.33591	0.472	0.621622	0.622202	0.0493859
Human polyomavirus 12	NC_020890	small T antigen	YP_007684357.1	WRC	3	1	n3	0.986	84	73.773	4.57815	0.831	0.72619	0.696516	0.0316356
Human polyomavirus 12	NC_020890	small T antigen	YP_007684357.1	SYC	3	1	n3	0.225	38	40.25	3.76238	0.955	0.789474	0.699778	0.0517968
Human polyomavirus 12	NC_020890	small T antigen	YP_007684357.1	WA	2	1	n3	0.013	195	209.126	6.23315	0.823	0.6	0.588467	0.0116343
Human polyomavirus 12	NC_020890	small T antigen	YP_007684357.1	WA	2	0	n3	0.002	92	101.352	3.84553	0.961	0.728261	0.693446	0.0196222
Human polyomavirus 12	NC_020890	small T antigen	YP_007684357.1	AA	2	0	n3	0.147	52	54.641	2.89553	0.933	0.730769	0.685231	0.0291078
Human polyomavirus 12	NC_020890	small T antigen	YP_007684357.1	TA	2	0	n3	0.014	40	46.711	3.41079	0.705	0.725	0.703501	0.0389764
Human polyomavirus 12	NC_020890	small T antigen	YP_007684357.1	CA	2	0	n3	0.969	34	27.987	3.20294	0.081	0.705882	0.787623	0.0583389
Human polyomavirus 12	NC_020890	small T antigen	YP_007684357.1	GA	2	0	n3	0.835	37	33.661	2.96683	0.084	0.675676	0.732991	0.0449721
Human polyomavirus 12	NC_020890	VP1	YP_007684355.2	AA	2	1	n3	0.157	176	181.873	6.20039	0.563	0.647727	0.644605	0.0167234
Human polyomavirus 12	NC_020890	VP1	YP_007684355.2	AG	2	1	n3	0.969	148	136.429	6.08679	0.085	0.716216	0.750532	0.0262086
Human polyomavirus 12	NC_020890	VP1	YP_007684355.2	AC	2	1	n3	0	114	136.83	6.05996	1	0.885965	0.805196	0.0224247
Human polyomavirus 12	NC_020890	VP1	YP_007684355.2	AT	2	1	n3	0.974	188	170.868	7.95277	0.057	0.62766	0.646389	0.0124363
Human polyomavirus 12	NC_020890	VP1	YP_007684355.2	GA	2	1	n3	0.026	129	140.53	6.25229	0.972	0.689922	0.645521	0.0223588
Human polyomavirus 12	NC_020890	VP1	YP_007684355.2	GG	2	1	n3	1	153	121.538	5.48348	0.001	0.738562	0.813641	0.0248786
Human polyomavirus 12	NC_020890	VP1	YP_007684355.2	GC	2	1	n3	0.623	72	69.102	6.98381	0.522	0.708333	0.70661	0.027256
Human polyomavirus 12	NC_020890	VP1	YP_007684355.2	GT	2	1	n3	0	114	136.83	6.05996	0.776	0.684211	0.666711	0.0230447
Human polyomavirus 12	NC_020890	VP1	YP_007684355.2	CA	2	1	n3	0.981	159	143.177	7.03077	0.076	0.503145	0.530328	0.0207315
Human polyomavirus 12	NC_020890	VP1	YP_007684355.2	CG	2	1	n3	0	8	66.856	8.31837	1	0.875	0.545602	0.00596482
Human polyomavirus 12	NC_020890	VP1	YP_007684355.2	CC	2	1	n3	1	153	121.538	5.48348	0.025	0.686275	0.742665	0.0285367
Human polyomavirus 12	NC_020890	VP1	YP_007684355.2	CT	2	1	n3	0.969	148	136.429	6.08679	0.482	0.52027	0.522241	0.0242064
Human polyomavirus 12	NC_020890	VP1	YP_007684355.2	TA	2	1	n3	0.512	162	160.42	9.99398	0.112	0.598765	0.612473	0.0114254
Human polyomavirus 12	NC_020890	VP1	YP_007684355.2	TG	2	1	n3	0.981	159	143.177	7.03077	0.391	0.792453	0.798736	0.0222746
Human polyomavirus 12	NC_020890	VP1	YP_007684355.2	TC	2	1	n3	0.026	129	140.53	6.25229	0.546	0.736434	0.733275	0.024367
Human polyomavirus 12	NC_020890	VP1	YP_007684355.2	TT	2	1	n3	0.157	176	181.873	6.20039	0.628	0.607955	0.601126	0.0192384
Human polyomavirus 12	NC_020890	VP1	YP_007684355.2	AAA	3	1	n3	0.754	56	52.118	4.83757	0.146	0.625	0.660801	0.0360274
Human polyomavirus 12	NC_020890	VP1	YP_007684355.2	AAG	3	1	n3	0.073	37	42.503	4.25041	0.353	0.783784	0.80251	0.0493285
Human polyomavirus 12	NC_020890	VP1	YP_007684355.2	AAC	3	1	n3	0	26	43.442	4.38801	0.998	0.961538	0.795773	0.0474525
Human polyomavirus 12	NC_020890	VP1	YP_007684355.2	AAT	3	1	n3	1	57	43.81	4.15931	0.604	0.526316	0.514358	0.0501055
Human polyomavirus 12	NC_020890	VP1	YP_007684355.2	AGA	3	1	n3	0.422	41	41.311	4.64287	0.977	0.658537	0.558666	0.0514711
Human polyomavirus 12	NC_020890	VP1	YP_007684355.2	AGG	3	1	n3	0.979	46	37.025	4.12461	0.142	0.717391	0.77303	0.0547965
Human polyomavirus 12	NC_020890	VP1	YP_007684355.2	AGC	3	1	n3	0.59	21	19.836	3.71418	0.983	0.904762	0.732126	0.0818595
Human polyomavirus 12	NC_020890	VP1	YP_007684355.2	AGT	3	1	n3	0.61	40	38.257	4.29359	0.222	0.625	0.663278	0.051896
Human polyomavirus 12	NC_020890	VP1	YP_007684355.2	ACA	3	1	n3	0.429	43	43.135	4.72406	0.014	0.395349	0.512239	0.051842
Human polyomavirus 12	NC_020890	VP1	YP_007684355.2	ACG	3	1	n3	0	1	19.574	4.13963	1	1	0.508001	0.0864124
Human polyomavirus 12	NC_020890	VP1	YP_007684355.2	ACC	3	1	n3	0.077	30	35.864	4.433	0.008	0.566667	0.724385	0.0623243
Human polyomavirus 12	NC_020890	VP1	YP_007684355.2	ACT	3	1	n3	0.61	40	38.257	4.29359	0.367	0.425	0.443545	0.0570215
Human polyomavirus 12	NC_020890	VP1	YP_007684355.2	ATA	3	1	n3	0.338	41	42.28	4.26704	0.847	0.804878	0.764084	0.0395901
Human polyomavirus 12	NC_020890	VP1	YP_007684355.2	ATG	3	1	n3	0.739	47	44.109	3.92239	0.625	0.914894	0.902848	0.0363137
Human polyomavirus 12	NC_020890	VP1	YP_007684355.2	ATC	3	1	n3	0.678	42	39.669	4.11527	0.662	0.833333	0.809794	0.0515221
Human polyomavirus 12	NC_020890	VP1	YP_007684355.2	ATT	3	1	n3	1	57	43.81	4.15931	0.365	0.649123	0.665686	0.0507595
Human polyomavirus 12	NC_020890	VP1	YP_007684355.2	GAA	3	1	n3	0.045	36	42.623	4.04634	0.668	0.611111	0.590208	0.0486609
Human polyomavirus 12	NC_020890	VP1	YP_007684355.2	GAG	3	1	n3	0.705	32	29.095	4.29115	0.023	0.5625	0.705196	0.0695803
Human polyomavirus 12	NC_020890	VP1	YP_007684355.2	GAC	3	1	n3	0	18	28.143	3.73611	0.712	0.777778	0.739111	0.0681702
Human polyomavirus 12	NC_020890	VP1	YP_007684355.2	GAT	3	1	n3	0.678	42	39.669	4.11527	0.436	0.547619	0.554152	0.0451904
Human polyomavirus 12	NC_020890	VP1	YP_007684355.2	GGA	3	1	n3	0.922	46	38.979	4.51293	0.995	0.586957	0.43816	0.058615
Human polyomavirus 12	NC_020890	VP1	YP_007684355.2	GGG	3	1	n3	1	52	27.671	4.82729	0.593	0.653846	0.634316	0.0734254
Human polyomavirus 12	NC_020890	VP1	YP_007684355.2	GGC	3	1	n3	0.946	25	19.024	3.33248	0.763	0.64	0.578429	0.087144
Human polyomavirus 12	NC_020890	VP1	YP_007684355.2	GGT	3	1	n3	0.077	30	35.864	4.433	0.951	0.6	0.493003	0.0623078
Human polyomavirus 12	NC_020890	VP1	YP_007684355.2	GCA	3	1	n3	0.897	25	19.771	3.63023	0.391	0.6	0.621233	0.0901734
Human polyomavirus 12	NC_020890	VP1	YP_007684355.2	GCG	3	1	n3	0	1	10.471	3.05109	0.973	1	0.666733	0.138738
Human polyomavirus 12	NC_020890	VP1	YP_007684355.2	GCC	3	1	n3	0.946	25	19.024	3.33248	0.339	0.72	0.754134	0.0897249
Human polyomavirus 12	NC_020890	VP1	YP_007684355.2	GCT	3	1	n3	0.59	21	19.836	3.71418	0.707	0.52381	0.472218	0.0917529
Human polyomavirus 12	NC_020890	VP1	YP_007684355.2	GTA	3	1	n3	0.677	41	38.084	4.97744	0.003	0.317073	0.486668	0.0568738
Human polyomavirus 12	NC_020890	VP1	YP_007684355.2	GTG	3	1	n3	0.626	29	27.161	4.08278	0.448	0.655172	0.662273	0.0773477
Human polyomavirus 12	NC_020890	VP1	YP_007684355.2	GTC	3	1	n3	0	18	28.143	3.73611	0.628	0.666667	0.63685	0.0765405
Human polyomavirus 12	NC_020890	VP1	YP_007684355.2	GTT	3	1	n3	0	26	43.442	4.38801	0.008	0.346154	0.470533	0.0521123
Human polyomavirus 12	NC_020890	VP1	YP_007684355.2	CAA	3	1	n3	0.285	39	41.284	4.61144	0.221	0.512821	0.553046	0.053754
Human polyomavirus 12	NC_020890	VP1	YP_007684355.2	CAG	3	1	n3	1	44	30.623	3.92032	0.681	0.704545	0.675753	0.0622756
Human polyomavirus 12	NC_020890	VP1	YP_007684355.2	CAC	3	1	n3	0.626	29	27.161	4.08278	0.909	0.931034	0.850688	0.0598082
Human polyomavirus 12	NC_020890	VP1	YP_007684355.2	CAT	3	1	n3	0.739	47	44.109	3.92239	0.557	0.829787	0.826326	0.034161
Human polyomavirus 12	NC_020890	VP1	YP_007684355.2	CGA	3	1	n3	0	2	18.656	3.89277	0	0.5	0.868948	0.0618416
Human polyomavirus 12	NC_020890	VP1	YP_007684355.2	CGG	3	1	n3	0	4	18.155	3.7351	0	0	0.942361	0.0532676
Human polyomavirus 12	NC_020890	VP1	YP_007684355.2	CGC	3	1	n3	0	1	10.471	3.05109	0	0	0.890824	0.0943355
Human polyomavirus 12	NC_020890	VP1	YP_007684355.2	CGT	3	1	n3	0	1	19.574	4.13963	0.911	1	0.900348	0.0580539
Human polyomavirus 12	NC_020890	VP1	YP_007684355.2	CCA	3	1	n3	0.996	51	38.687	4.27797	0.899	0.54902	0.478917	0.0536775
Human polyomavirus 12	NC_020890	VP1	YP_007684355.2	CCG	3	1	n3	0	4	18.155	3.7351	1	1	0.49139	0.0983445
Human polyomavirus 12	NC_020890	VP1	YP_007684355.2	CCC	3	1	n3	1	52	27.671	4.82729	0.398	0.653846	0.670779	0.0774208
Human polyomavirus 12	NC_020890	VP1	YP_007684355.2	CCT	3	1	n3	0.979	46	37.025	4.12461	0.907	0.565217	0.478518	0.0673735
Human polyomavirus 12	NC_020890	VP1	YP_007684355.2	CTA	3	1	n3	0.525	35	34.208	5.10144	0.707	0.628571	0.599456	0.0560671
Human polyomavirus 12	NC_020890	VP1	YP_007684355.2	CTG	3	1	n3	1	44	30.623	3.92032	0.649	0.818182	0.790484	0.0650028
Human polyomavirus 12	NC_020890	VP1	YP_007684355.2	CTC	3	1	n3	0.705	32	29.095	4.29115	0.334	0.6875	0.713238	0.0675249
Human polyomavirus 12	NC_020890	VP1	YP_007684355.2	CTT	3	1	n3	0.073	37	42.503	4.25041	0.862	0.675676	0.62146	0.0540503
Human polyomavirus 12	NC_020890	VP1	YP_007684355.2	TAA	3	1	n3	0.368	45	45.848	4.32538	0.956	0.822222	0.757533	0.0361138
Human polyomavirus 12	NC_020890	VP1	YP_007684355.2	TAG	3	1	n3	0.525	35	34.208	5.10144	0.526	0.8	0.793724	0.0581103
Human polyomavirus 12	NC_020890	VP1	YP_007684355.2	TAC	3	1	n3	0.677	41	38.084	4.97744	0.641	0.853659	0.833447	0.0501838
Human polyomavirus 12	NC_020890	VP1	YP_007684355.2	TAT	3	1	n3	0.338	41	42.28	4.26704	0.068	0.609756	0.671714	0.0449078
Human polyomavirus 12	NC_020890	VP1	YP_007684355.2	TGA	3	1	n3	0.318	40	41.584	4.28497	0.735	0.85	0.822427	0.0411444
Human polyomavirus 12	NC_020890	VP1	YP_007684355.2	TGG	3	1	n3	0.996	51	38.687	4.27797	0.328	0.901961	0.919372	0.0376044
Human polyomavirus 12	NC_020890	VP1	YP_007684355.2	TGC	3	1	n3	0.897	25	19.771	3.63023	0.205	0.64	0.707195	0.0832272
Human polyomavirus 12	NC_020890	VP1	YP_007684355.2	TGT	3	1	n3	0.429	43	43.135	4.72406	0.965	0.790698	0.704955	0.0470544
Human polyomavirus 12	NC_020890	VP1	YP_007684355.2	TCA	3	1	n3	0.318	40	41.584	4.28497	0.113	0.5	0.55297	0.0498999
Human polyomavirus 12	NC_020890	VP1	YP_007684355.2	TCG	3	1	n3	0	2	18.656	3.89277	0.178	0.5	0.569394	0.0931156
Human polyomavirus 12	NC_020890	VP1	YP_007684355.2	TCC	3	1	n3	0.922	46	38.979	4.51293	0.317	0.782609	0.804974	0.0530429
Human polyomavirus 12	NC_020890	VP1	YP_007684355.2	TCT	3	1	n3	0.422	41	41.311	4.64287	0.036	0.560976	0.655933	0.0521293
Human polyomavirus 12	NC_020890	VP1	YP_007684355.2	TTA	3	1	n3	0.368	45	45.848	4.32538	0.912	0.644444	0.586731	0.0403867
Human polyomavirus 12	NC_020890	VP1	YP_007684355.2	TTG	3	1	n3	0.285	39	41.284	4.61144	0.096	0.717949	0.785958	0.0512424
Human polyomavirus 12	NC_020890	VP1	YP_007684355.2	TTC	3	1	n3	0.045	36	42.623	4.04634	0.248	0.722222	0.759456	0.0529898
Human polyomavirus 12	NC_020890	VP1	YP_007684355.2	TTT	3	1	n3	0.754	56	52.118	4.83757	0.555	0.642857	0.638503	0.0411856
Human polyomavirus 12	NC_020890	VP1	YP_007684355.2	WRC	3	1	n3	0.09	113	121.133	6.60661	0.986	0.840708	0.781982	0.0254152
Human polyomavirus 12	NC_020890	VP1	YP_007684355.2	SYC	3	1	n3	1	127	103.933	6.19133	0.386	0.677165	0.687817	0.0329432
Human polyomavirus 12	NC_020890	VP1	YP_007684355.2	WA	2	1	n3	0.301	338	342.293	9.15375	0.288	0.62426	0.629463	0.0100068
Human polyomavirus 12	NC_020890	VP1	YP_007684355.2	WA	2	0	n3	0.54	189	187.939	5.63731	0.037	0.677249	0.703234	0.0152937
Human polyomavirus 12	NC_020890	VP1	YP_007684355.2	AA	2	0	n3	0.49	108	107.729	4.4694	0.794	0.685185	0.667825	0.0200943
Human polyomavirus 12	NC_020890	VP1	YP_007684355.2	TA	2	0	n3	0.512	81	80.21	4.99699	0.004	0.666667	0.751079	0.0328344
Human polyomavirus 12	NC_020890	VP1	YP_007684355.2	CA	2	0	n3	0.45	62	62.18	4.72563	0.444	0.612903	0.619123	0.0396616
Human polyomavirus 12	NC_020890	VP1	YP_007684355.2	GA	2	0	n3	0.391	84	84.881	4.18125	0.906	0.821429	0.78311	0.0280993
Human polyomavirus 12	NC_020890	VP3	YP_007684354.1	AA	2	1	n3	0.011	83	94.017	5.12998	0.85	0.566265	0.542677	0.0231662
Human polyomavirus 12	NC_020890	VP3	YP_007684354.1	AG	2	1	n3	0.985	86	75.714	4.67506	0.122	0.697674	0.738333	0.0350249
Human polyomavirus 12	NC_020890	VP3	YP_007684354.1	AC	2	1	n3	0.024	56	63.977	4.53921	0.808	0.839286	0.808236	0.0354164
Human polyomavirus 12	NC_020890	VP3	YP_007684354.1	AT	2	1	n3	0.916	104	95.292	5.6578	0.667	0.721154	0.711746	0.021759
Human polyomavirus 12	NC_020890	VP3	YP_007684354.1	GA	2	1	n3	0.082	71	76.834	4.51956	0.812	0.633803	0.608696	0.0287651
Human polyomavirus 12	NC_020890	VP3	YP_007684354.1	GG	2	1	n3	0.979	83	73.935	4.13241	0.025	0.771084	0.831309	0.0318736
Human polyomavirus 12	NC_020890	VP3	YP_007684354.1	GC	2	1	n3	0.758	54	49.254	5.43318	0.511	0.722222	0.722942	0.034884
Human polyomavirus 12	NC_020890	VP3	YP_007684354.1	GT	2	1	n3	0.024	56	63.977	4.53921	0.3	0.5	0.51243	0.0311824
Human polyomavirus 12	NC_020890	VP3	YP_007684354.1	CA	2	1	n3	0.64	83	80.879	4.73607	0.08	0.578313	0.614144	0.0273591
Human polyomavirus 12	NC_020890	VP3	YP_007684354.1	CG	2	1	n3	0	12	33.472	5.58509	1	0.833333	0.622986	0.0215427
Human polyomavirus 12	NC_020890	VP3	YP_007684354.1	CC	2	1	n3	0.979	83	73.935	4.13241	0.136	0.771084	0.809594	0.0333592
Human polyomavirus 12	NC_020890	VP3	YP_007684354.1	CT	2	1	n3	0.985	86	75.714	4.67506	0.104	0.511628	0.545953	0.0291429
Human polyomavirus 12	NC_020890	VP3	YP_007684354.1	TA	2	1	n3	0.97	92	77.27	7.15256	0.46	0.619565	0.622844	0.0186837
Human polyomavirus 12	NC_020890	VP3	YP_007684354.1	TG	2	1	n3	0.64	83	80.879	4.73607	0.777	0.879518	0.857311	0.0288497
Human polyomavirus 12	NC_020890	VP3	YP_007684354.1	TC	2	1	n3	0.082	71	76.834	4.51956	0.71	0.802817	0.786744	0.031253
Human polyomavirus 12	NC_020890	VP3	YP_007684354.1	TT	2	1	n3	0.011	83	94.017	5.12998	0.881	0.614458	0.582541	0.0273658
Human polyomavirus 12	NC_020890	VP3	YP_007684354.1	AAA	3	1	n3	0.087	25	29.605	3.7506	0.845	0.72	0.671016	0.0460315
Human polyomavirus 12	NC_020890	VP3	YP_007684354.1	AAG	3	1	n3	0.571	21	19.959	3.04784	0.027	0.666667	0.797619	0.0741055
Human polyomavirus 12	NC_020890	VP3	YP_007684354.1	AAC	3	1	n3	0.085	15	18.215	2.83068	0.348	0.8	0.824517	0.0756737
Human polyomavirus 12	NC_020890	VP3	YP_007684354.1	AAT	3	1	n3	0.078	21	25.238	3.31532	0.396	0.714286	0.728157	0.0627427
Human polyomavirus 12	NC_020890	VP3	YP_007684354.1	AGA	3	1	n3	0.549	26	25.028	3.53174	0.613	0.538462	0.514827	0.0686938
Human polyomavirus 12	NC_020890	VP3	YP_007684354.1	AGG	3	1	n3	0.951	25	19.31	3.11479	0.427	0.72	0.732706	0.0806717
Human polyomavirus 12	NC_020890	VP3	YP_007684354.1	AGC	3	1	n3	0.902	19	14.561	3.02461	0.573	0.842105	0.818872	0.0921349
Human polyomavirus 12	NC_020890	VP3	YP_007684354.1	AGT	3	1	n3	0.32	16	16.815	2.89496	0.662	0.6875	0.647575	0.0814743
Human polyomavirus 12	NC_020890	VP3	YP_007684354.1	ACA	3	1	n3	0.29	18	19.244	2.95541	0.4	0.666667	0.677832	0.0781875
Human polyomavirus 12	NC_020890	VP3	YP_007684354.1	ACG	3	1	n3	0.002	2	8.39	2.80034	0.943	1	0.70701	0.12698
Human polyomavirus 12	NC_020890	VP3	YP_007684354.1	ACC	3	1	n3	0.494	20	19.528	3.21857	0.092	0.75	0.841014	0.0715591
Human polyomavirus 12	NC_020890	VP3	YP_007684354.1	ACT	3	1	n3	0.32	16	16.815	2.89496	0.155	0.5	0.57025	0.0879159
Human polyomavirus 12	NC_020890	VP3	YP_007684354.1	ATA	3	1	n3	0.947	28	21.988	3.49082	0.815	0.821429	0.769508	0.0579174
Human polyomavirus 12	NC_020890	VP3	YP_007684354.1	ATG	3	1	n3	0.895	30	26.178	2.61502	0.668	0.933333	0.919857	0.0426528
Human polyomavirus 12	NC_020890	VP3	YP_007684354.1	ATC	3	1	n3	0.813	24	20.888	3.00357	0.044	0.666667	0.775761	0.0701942
Human polyomavirus 12	NC_020890	VP3	YP_007684354.1	ATT	3	1	n3	0.078	21	25.238	3.31532	0.91	0.666667	0.569122	0.0693842
Human polyomavirus 12	NC_020890	VP3	YP_007684354.1	GAA	3	1	n3	0.084	18	21.483	2.9886	0.875	0.611111	0.53469	0.0669397
Human polyomavirus 12	NC_020890	VP3	YP_007684354.1	GAG	3	1	n3	0.205	16	18.35	3.40022	0.02	0.625	0.778719	0.0736494
Human polyomavirus 12	NC_020890	VP3	YP_007684354.1	GAC	3	1	n3	0.098	13	16.113	2.75685	0.117	0.692308	0.794167	0.08378
Human polyomavirus 12	NC_020890	VP3	YP_007684354.1	GAT	3	1	n3	0.813	24	20.888	3.00357	0.855	0.708333	0.650901	0.0571242
Human polyomavirus 12	NC_020890	VP3	YP_007684354.1	GGA	3	1	n3	0.247	19	20.663	3.09442	0.993	0.684211	0.477329	0.0773784
Human polyomavirus 12	NC_020890	VP3	YP_007684354.1	GGG	3	1	n3	0.979	30	20.279	4.02482	0.078	0.7	0.790561	0.0688873
Human polyomavirus 12	NC_020890	VP3	YP_007684354.1	GGC	3	1	n3	0.504	14	13.465	3.15765	0.353	0.571429	0.60692	0.107868
Human polyomavirus 12	NC_020890	VP3	YP_007684354.1	GGT	3	1	n3	0.494	20	19.528	3.21857	0.735	0.4	0.347687	0.0769982
Human polyomavirus 12	NC_020890	VP3	YP_007684354.1	GCA	3	1	n3	0.407	14	14.379	3.15806	0.234	0.428571	0.503873	0.10683
Human polyomavirus 12	NC_020890	VP3	YP_007684354.1	GCG	3	1	n3	0.462	7	6.849	2.70559	0.75976	0.714286	0.592618	0.176525
Human polyomavirus 12	NC_020890	VP3	YP_007684354.1	GCC	3	1	n3	0.504	14	13.465	3.15765	0.758	0.857143	0.767943	0.111613
Human polyomavirus 12	NC_020890	VP3	YP_007684354.1	GCT	3	1	n3	0.902	19	14.561	3.02461	0.663	0.473684	0.435926	0.107503
Human polyomavirus 12	NC_020890	VP3	YP_007684354.1	GTA	3	1	n3	0.319	17	17.987	2.99914	0.004	0.352941	0.570111	0.0823049
Human polyomavirus 12	NC_020890	VP3	YP_007684354.1	GTG	3	1	n3	0.351	11	11.662	2.82343	0.344	0.727273	0.763479	0.112662
Human polyomavirus 12	NC_020890	VP3	YP_007684354.1	GTC	3	1	n3	0.098	13	16.113	2.75685	0.972	1	0.800952	0.0834431
Human polyomavirus 12	NC_020890	VP3	YP_007684354.1	GTT	3	1	n3	0.085	15	18.215	2.83068	0.424	0.533333	0.5498	0.0822796
Human polyomavirus 12	NC_020890	VP3	YP_007684354.1	CAA	3	1	n3	0.032	18	23.69	3.36688	0.099	0.277778	0.371255	0.0737447
Human polyomavirus 12	NC_020890	VP3	YP_007684354.1	CAG	3	1	n3	0.906	24	19.349	3.17792	0.543	0.666667	0.650623	0.0829164
Human polyomavirus 12	NC_020890	VP3	YP_007684354.1	CAC	3	1	n3	0.351	11	11.662	2.82343	0.672	0.818182	0.756174	0.112238
Human polyomavirus 12	NC_020890	VP3	YP_007684354.1	CAT	3	1	n3	0.895	30	26.178	2.61502	0.646	0.766667	0.747324	0.0471616
Human polyomavirus 12	NC_020890	VP3	YP_007684354.1	CGA	3	1	n3	0	2	8.941	2.75091	0	0	0.716578	0.135854
Human polyomavirus 12	NC_020890	VP3	YP_007684354.1	CGG	3	1	n3	0.001	1	9.292	2.80263	0	0	0.894517	0.100346
Human polyomavirus 12	NC_020890	VP3	YP_007684354.1	CGC	3	1	n3	0.462	7	6.849	2.70559	0.0990991	0.571429	0.77248	0.16813
Human polyomavirus 12	NC_020890	VP3	YP_007684354.1	CGT	3	1	n3	0.002	2	8.39	2.80034	0	0	0.569022	0.157017
Human polyomavirus 12	NC_020890	VP3	YP_007684354.1	CCA	3	1	n3	0.691	27	25.054	2.98849	0.201	0.555556	0.60498	0.0620983
Human polyomavirus 12	NC_020890	VP3	YP_007684354.1	CCG	3	1	n3	0.001	1	9.292	2.80263	0.991992	1	0.56608	0.13773
Human polyomavirus 12	NC_020890	VP3	YP_007684354.1	CCC	3	1	n3	0.979	30	20.279	4.02482	0.594	0.8	0.776125	0.0776169
Human polyomavirus 12	NC_020890	VP3	YP_007684354.1	CCT	3	1	n3	0.951	25	19.31	3.11479	0.635	0.44	0.409727	0.0881274
Human polyomavirus 12	NC_020890	VP3	YP_007684354.1	CTA	3	1	n3	0.964	25	18.056	3.48495	0.912	0.64	0.530672	0.0788701
Human polyomavirus 12	NC_020890	VP3	YP_007684354.1	CTG	3	1	n3	0.906	24	19.349	3.17792	0.721	0.875	0.825964	0.0737372
Human polyomavirus 12	NC_020890	VP3	YP_007684354.1	CTC	3	1	n3	0.205	16	18.35	3.40022	0.655	0.8125	0.779101	0.0799652
Human polyomavirus 12	NC_020890	VP3	YP_007684354.1	CTT	3	1	n3	0.571	21	19.959	3.04784	0.629	0.52381	0.492384	0.0814206
Human polyomavirus 12	NC_020890	VP3	YP_007684354.1	TAA	3	1	n3	0.817	22	19.239	2.57718	0.691	0.590909	0.56043	0.0578692
Human polyomavirus 12	NC_020890	VP3	YP_007684354.1	TAG	3	1	n3	0.964	25	18.056	3.48495	0.79	0.8	0.733307	0.0831154
Human polyomavirus 12	NC_020890	VP3	YP_007684354.1	TAC	3	1	n3	0.319	17	17.987	2.99914	0.966	1	0.839137	0.0733699
Human polyomavirus 12	NC_020890	VP3	YP_007684354.1	TAT	3	1	n3	0.947	28	21.988	3.49082	0.372	0.678571	0.693543	0.0627841
Human polyomavirus 12	NC_020890	VP3	YP_007684354.1	TGA	3	1	n3	0.682	24	22.202	2.89779	0.27	0.75	0.785751	0.0633014
Human polyomavirus 12	NC_020890	VP3	YP_007684354.1	TGG	3	1	n3	0.691	27	25.054	2.98849	0.551	0.925926	0.920614	0.046291
Human polyomavirus 12	NC_020890	VP3	YP_007684354.1	TGC	3	1	n3	0.407	14	14.379	3.15806	0.777	0.785714	0.707835	0.0995675
Human polyomavirus 12	NC_020890	VP3	YP_007684354.1	TGT	3	1	n3	0.29	18	19.244	2.95541	0.309	0.5	0.523472	0.0777417
Human polyomavirus 12	NC_020890	VP3	YP_007684354.1	TCA	3	1	n3	0.682	24	22.202	2.89779	0.378	0.625	0.641869	0.0693446
Human polyomavirus 12	NC_020890	VP3	YP_007684354.1	TCG	3	1	n3	0	2	8.941	2.75091	0.977	1	0.635381	0.140088
Human polyomavirus 12	NC_020890	VP3	YP_007684354.1	TCC	3	1	n3	0.247	19	20.663	3.09442	0.022	0.684211	0.841639	0.0712495
Human polyomavirus 12	NC_020890	VP3	YP_007684354.1	TCT	3	1	n3	0.549	26	25.028	3.53174	0.121	0.615385	0.694482	0.0695072
Human polyomavirus 12	NC_020890	VP3	YP_007684354.1	TTA	3	1	n3	0.817	22	19.239	2.57718	0.196	0.545455	0.590123	0.0594261
Human polyomavirus 12	NC_020890	VP3	YP_007684354.1	TTG	3	1	n3	0.032	18	23.69	3.36688	0.663	0.888889	0.863882	0.0559921
Human polyomavirus 12	NC_020890	VP3	YP_007684354.1	TTC	3	1	n3	0.084	18	21.483	2.9886	0.643	0.833333	0.80029	0.0712353
Human polyomavirus 12	NC_020890	VP3	YP_007684354.1	TTT	3	1	n3	0.087	25	29.605	3.7506	0.738	0.72	0.693474	0.0442923
Human polyomavirus 12	NC_020890	VP3	YP_007684354.1	WRC	3	1	n3	0.459	65	65.142	4.84333	0.946	0.861538	0.800083	0.0351865
Human polyomavirus 12	NC_020890	VP3	YP_007684354.1	SYC	3	1	n3	0.833	73	68.207	4.63186	0.968	0.849315	0.779439	0.0377965
Human polyomavirus 12	NC_020890	VP3	YP_007684354.1	WA	2	1	n3	0.693	175	171.287	6.15212	0.86	0.594286	0.578784	0.0143415
Human polyomavirus 12	NC_020890	VP3	YP_007684354.1	WA	2	0	n3	0.774	95	91.312	4.01804	0.685	0.589474	0.579066	0.0218179
Human polyomavirus 12	NC_020890	VP3	YP_007684354.1	AA	2	0	n3	0.125	49	52.677	3.47745	0.917	0.591837	0.552235	0.0278962
Human polyomavirus 12	NC_020890	VP3	YP_007684354.1	TA	2	0	n3	0.97	46	38.635	3.57628	0.284	0.586957	0.615542	0.0485527
Human polyomavirus 12	NC_020890	VP3	YP_007684354.1	CA	2	0	n3	0.15	36	38.801	3.08956	0.46	0.666667	0.669153	0.0452253
Human polyomavirus 12	NC_020890	VP3	YP_007684354.1	GA	2	0	n3	0.325	51	51.887	3.26776	0.698	0.705882	0.689113	0.0337194
Human polyomavirus 3	NC_009238	VP3	YP_001111257.1	AA	2	1	n3	0.732	134	129.904	5.62608	0.975	0.641791	0.599942	0.0206289
Human polyomavirus 3	NC_009238	VP3	YP_001111257.1	AG	2	1	n3	0.931	125	115.8	5.5138	0.158	0.744	0.770791	0.0266034
Human polyomavirus 3	NC_009238	VP3	YP_001111257.1	AC	2	1	n3	0.554	83	81.882	5.15365	0.006	0.662651	0.738117	0.032075
Human polyomavirus 3	NC_009238	VP3	YP_001111257.1	AT	2	1	n3	0.017	90	104.414	7.11453	0.914	0.655556	0.627371	0.0191121
Human polyomavirus 3	NC_009238	VP3	YP_001111257.1	GA	2	1	n3	0	77	95.14	4.78251	0.1	0.636364	0.672101	0.0280221
Human polyomavirus 3	NC_009238	VP3	YP_001111257.1	GG	2	1	n3	0.691	85	82.218	4.71322	0.373	0.788235	0.800055	0.0328389
Human polyomavirus 3	NC_009238	VP3	YP_001111257.1	GC	2	1	n3	0.981	96	81.76	6.04768	0.003	0.729167	0.802373	0.027845
Human polyomavirus 3	NC_009238	VP3	YP_001111257.1	GT	2	1	n3	0.554	83	81.882	5.15365	0.904	0.686747	0.644923	0.030104
Human polyomavirus 3	NC_009238	VP3	YP_001111257.1	CA	2	1	n3	0.999	109	89.368	5.8524	0.568	0.46789	0.463014	0.0285674
Human polyomavirus 3	NC_009238	VP3	YP_001111257.1	CG	2	1	n3	0	22	53.614	7.11161	1	0.545455	0.518994	0.00263253
Human polyomavirus 3	NC_009238	VP3	YP_001111257.1	CC	2	1	n3	0.691	85	82.218	4.71322	0.457	0.658824	0.663575	0.0347018
Human polyomavirus 3	NC_009238	VP3	YP_001111257.1	CT	2	1	n3	0.931	125	115.8	5.5138	0.55	0.544	0.542313	0.0243341
Human polyomavirus 3	NC_009238	VP3	YP_001111257.1	TA	2	1	n3	0.219	112	117.588	8.46583	0.224	0.616071	0.626885	0.0140232
Human polyomavirus 3	NC_009238	VP3	YP_001111257.1	TG	2	1	n3	0.999	109	89.368	5.8524	0.081	0.697248	0.739271	0.0300162
Human polyomavirus 3	NC_009238	VP3	YP_001111257.1	TC	2	1	n3	0	77	95.14	4.78251	1	0.87013	0.720095	0.0312777
Human polyomavirus 3	NC_009238	VP3	YP_001111257.1	TT	2	1	n3	0.732	134	129.904	5.62608	0.006	0.537313	0.59292	0.0236942
Human polyomavirus 3	NC_009238	VP3	YP_001111257.1	AAA	3	1	n3	0.883	43	37.35	4.31202	0.982	0.697674	0.609453	0.0448827
Human polyomavirus 3	NC_009238	VP3	YP_001111257.1	AAG	3	1	n3	0.762	38	34.92	3.84806	0.096	0.710526	0.781148	0.0552842
Human polyomavirus 3	NC_009238	VP3	YP_001111257.1	AAC	3	1	n3	0.241	22	24.003	3.55457	0.049	0.545455	0.679078	0.0784869
Human polyomavirus 3	NC_009238	VP3	YP_001111257.1	AAT	3	1	n3	0.208	30	32.631	3.67924	0.983	0.7	0.574395	0.0579344
Human polyomavirus 3	NC_009238	VP3	YP_001111257.1	AGA	3	1	n3	0.01	26	35.296	4.19838	0.074	0.461538	0.539808	0.0534838
Human polyomavirus 3	NC_009238	VP3	YP_001111257.1	AGG	3	1	n3	0.962	32	24.378	3.75967	0.73	0.71875	0.670646	0.078057
Human polyomavirus 3	NC_009238	VP3	YP_001111257.1	AGC	3	1	n3	0.922	35	28.139	4.29647	0.174	0.685714	0.747243	0.0645409
Human polyomavirus 3	NC_009238	VP3	YP_001111257.1	AGT	3	1	n3	0.83	32	27.987	3.6377	0.773	0.59375	0.544731	0.0661509
Human polyomavirus 3	NC_009238	VP3	YP_001111257.1	ACA	3	1	n3	0.98	27	19.575	3.39387	0.86	0.592593	0.502338	0.0863399
Human polyomavirus 3	NC_009238	VP3	YP_001111257.1	ACG	3	1	n3	0.001	4	12.434	2.9366	0.157	0.5	0.587263	0.118265
Human polyomavirus 3	NC_009238	VP3	YP_001111257.1	ACC	3	1	n3	0.233	20	21.886	3.47779	0.478	0.7	0.701576	0.0809039
Human polyomavirus 3	NC_009238	VP3	YP_001111257.1	ACT	3	1	n3	0.83	32	27.987	3.6377	0.327	0.5625	0.593018	0.0665042
Human polyomavirus 3	NC_009238	VP3	YP_001111257.1	ATA	3	1	n3	0.07	23	29.042	4.20835	0.357	0.869565	0.885322	0.042707
Human polyomavirus 3	NC_009238	VP3	YP_001111257.1	ATG	3	1	n3	0.803	21	18.173	2.83427	0.511	0.904762	0.904473	0.0571412
Human polyomavirus 3	NC_009238	VP3	YP_001111257.1	ATC	3	1	n3	0.006	15	23.568	3.61405	0.834	0.8	0.722397	0.0715194
Human polyomavirus 3	NC_009238	VP3	YP_001111257.1	ATT	3	1	n3	0.208	30	32.631	3.67924	0.003	0.5	0.655299	0.0594843
Human polyomavirus 3	NC_009238	VP3	YP_001111257.1	GAA	3	1	n3	0.29	30	31.427	3.68085	0.247	0.566667	0.600719	0.0564
Human polyomavirus 3	NC_009238	VP3	YP_001111257.1	GAG	3	1	n3	0.012	15	22.796	3.82392	0.194	0.666667	0.719604	0.0767401
Human polyomavirus 3	NC_009238	VP3	YP_001111257.1	GAC	3	1	n3	0.401	17	17.349	3.02906	0.005	0.352941	0.623568	0.0976998
Human polyomavirus 3	NC_009238	VP3	YP_001111257.1	GAT	3	1	n3	0.006	15	23.568	3.61405	0.1	0.466667	0.541804	0.0613106
Human polyomavirus 3	NC_009238	VP3	YP_001111257.1	GGA	3	1	n3	0.091	21	25.807	3.78229	0.166	0.52381	0.599726	0.0739784
Human polyomavirus 3	NC_009238	VP3	YP_001111257.1	GGG	3	1	n3	0.901	21	15.552	3.8716	0.575	0.666667	0.634516	0.106085
Human polyomavirus 3	NC_009238	VP3	YP_001111257.1	GGC	3	1	n3	0.841	23	18.973	3.53246	0.161	0.565217	0.657074	0.0943115
Human polyomavirus 3	NC_009238	VP3	YP_001111257.1	GGT	3	1	n3	0.233	20	21.886	3.47779	0.947	0.65	0.508305	0.0817179
Human polyomavirus 3	NC_009238	VP3	YP_001111257.1	GCA	3	1	n3	0.977	31	23.065	3.91545	0.881	0.419355	0.317341	0.0861095
Human polyomavirus 3	NC_009238	VP3	YP_001111257.1	GCG	3	1	n3	0.039	7	11.583	2.86376	0.896	0.428571	0.278758	0.116381
Human polyomavirus 3	NC_009238	VP3	YP_001111257.1	GCC	3	1	n3	0.841	23	18.973	3.53246	0.848	0.652174	0.549652	0.102878
Human polyomavirus 3	NC_009238	VP3	YP_001111257.1	GCT	3	1	n3	0.922	35	28.139	4.29647	0.642	0.428571	0.401206	0.0711829
Human polyomavirus 3	NC_009238	VP3	YP_001111257.1	GTA	3	1	n3	0.601	29	27.504	4.34212	0.007	0.448276	0.612354	0.062735
Human polyomavirus 3	NC_009238	VP3	YP_001111257.1	GTG	3	1	n3	0.686	15	13.026	3.06192	0.652	0.6	0.549742	0.116517
Human polyomavirus 3	NC_009238	VP3	YP_001111257.1	GTC	3	1	n3	0.401	17	17.349	3.02906	0.975	0.882353	0.685437	0.0985595
Human polyomavirus 3	NC_009238	VP3	YP_001111257.1	GTT	3	1	n3	0.241	22	24.003	3.55457	0.741	0.590909	0.540613	0.0774312
Human polyomavirus 3	NC_009238	VP3	YP_001111257.1	CAA	3	1	n3	0.704	32	29.454	3.96634	0.736	0.625	0.583277	0.066329
Human polyomavirus 3	NC_009238	VP3	YP_001111257.1	CAG	3	1	n3	0.999	41	28.715	3.70402	0.184	0.731707	0.784635	0.0572572
Human polyomavirus 3	NC_009238	VP3	YP_001111257.1	CAC	3	1	n3	0.686	15	13.026	3.06192	0.134	0.8	0.878803	0.0798438
Human polyomavirus 3	NC_009238	VP3	YP_001111257.1	CAT	3	1	n3	0.803	21	18.173	2.83427	0.861	0.857143	0.774824	0.0705007
Human polyomavirus 3	NC_009238	VP3	YP_001111257.1	CGA	3	1	n3	0	3	13.476	3.33548	0.751	1	0.930203	0.0513667
Human polyomavirus 3	NC_009238	VP3	YP_001111257.1	CGG	3	1	n3	0.003	8	16.121	3.55111	0.015	0.875	0.9669	0.0386056
Human polyomavirus 3	NC_009238	VP3	YP_001111257.1	CGC	3	1	n3	0.039	7	11.583	2.86376	0.013	0.857143	0.979062	0.0408679
Human polyomavirus 3	NC_009238	VP3	YP_001111257.1	CGT	3	1	n3	0.001	4	12.434	2.9366	0.701	1	0.913317	0.0725357
Human polyomavirus 3	NC_009238	VP3	YP_001111257.1	CCA	3	1	n3	0.225	24	26.167	3.43032	0.779	0.625	0.567674	0.071261
Human polyomavirus 3	NC_009238	VP3	YP_001111257.1	CCG	3	1	n3	0.003	8	16.121	3.55111	0.919	0.75	0.620582	0.0871478
Human polyomavirus 3	NC_009238	VP3	YP_001111257.1	CCC	3	1	n3	0.901	21	15.552	3.8716	0.298	0.571429	0.621196	0.115901
Human polyomavirus 3	NC_009238	VP3	YP_001111257.1	CCT	3	1	n3	0.962	32	24.378	3.75967	0.668	0.5625	0.531499	0.0769113
Human polyomavirus 3	NC_009238	VP3	YP_001111257.1	CTA	3	1	n3	0.607	31	29.369	4.59879	0.796	0.612903	0.56435	0.0595132
Human polyomavirus 3	NC_009238	VP3	YP_001111257.1	CTG	3	1	n3	0.999	41	28.715	3.70402	0.321	0.731707	0.760576	0.0610048
Human polyomavirus 3	NC_009238	VP3	YP_001111257.1	CTC	3	1	n3	0.012	15	22.796	3.82392	0.996	0.866667	0.630041	0.0789303
Human polyomavirus 3	NC_009238	VP3	YP_001111257.1	CTT	3	1	n3	0.762	38	34.92	3.84806	0.266	0.447368	0.485073	0.0602857
Human polyomavirus 3	NC_009238	VP3	YP_001111257.1	TAA	3	1	n3	0.183	29	31.673	3.73899	0.835	0.655172	0.599886	0.0537866
Human polyomavirus 3	NC_009238	VP3	YP_001111257.1	TAG	3	1	n3	0.607	31	29.369	4.59879	0.786	0.83871	0.786833	0.0580453
Human polyomavirus 3	NC_009238	VP3	YP_001111257.1	TAC	3	1	n3	0.601	29	27.504	4.34212	0.863	0.862069	0.79412	0.0630165
Human polyomavirus 3	NC_009238	VP3	YP_001111257.1	TAT	3	1	n3	0.07	23	29.042	4.20835	0.032	0.521739	0.647254	0.0609733
Human polyomavirus 3	NC_009238	VP3	YP_001111257.1	TGA	3	1	n3	0.952	27	20.561	3.71407	0.721	0.851852	0.814685	0.0670956
Human polyomavirus 3	NC_009238	VP3	YP_001111257.1	TGG	3	1	n3	0.225	24	26.167	3.43032	0.773	0.958333	0.91367	0.048434
Human polyomavirus 3	NC_009238	VP3	YP_001111257.1	TGC	3	1	n3	0.977	31	23.065	3.91545	0.295	0.870968	0.899225	0.0533799
Human polyomavirus 3	NC_009238	VP3	YP_001111257.1	TGT	3	1	n3	0.98	27	19.575	3.39387	0.529	0.777778	0.765447	0.0729147
Human polyomavirus 3	NC_009238	VP3	YP_001111257.1	TCA	3	1	n3	0.952	27	20.561	3.71407	0.012	0.259259	0.45139	0.0829186
Human polyomavirus 3	NC_009238	VP3	YP_001111257.1	TCG	3	1	n3	0	3	13.476	3.33548	0.02	0.333333	0.542958	0.110579
Human polyomavirus 3	NC_009238	VP3	YP_001111257.1	TCC	3	1	n3	0.091	21	25.807	3.78229	0.36	0.714286	0.737989	0.0713635
Human polyomavirus 3	NC_009238	VP3	YP_001111257.1	TCT	3	1	n3	0.01	26	35.296	4.19838	0.743	0.653846	0.619939	0.0547792
Human polyomavirus 3	NC_009238	VP3	YP_001111257.1	TTA	3	1	n3	0.183	29	31.673	3.73899	0.995	0.586207	0.460019	0.0470117
Human polyomavirus 3	NC_009238	VP3	YP_001111257.1	TTG	3	1	n3	0.704	32	29.454	3.96634	0.016	0.5625	0.703184	0.0649724
Human polyomavirus 3	NC_009238	VP3	YP_001111257.1	TTC	3	1	n3	0.29	30	31.427	3.68085	0.948	0.9	0.805916	0.0585388
Human polyomavirus 3	NC_009238	VP3	YP_001111257.1	TTT	3	1	n3	0.883	43	37.35	4.31202	0.103	0.627907	0.68797	0.0479223
Human polyomavirus 3	NC_009238	VP3	YP_001111257.1	WRC	3	1	n3	0.984	117	102.711	6.25983	0.172	0.752137	0.777127	0.0280263
Human polyomavirus 3	NC_009238	VP3	YP_001111257.1	SYC	3	1	n3	0.568	76	74.67	5.12241	0.995	0.723684	0.620607	0.040574
Human polyomavirus 3	NC_009238	VP3	YP_001111257.1	WA	2	1	n3	0.369	246	247.492	7.3452	0.933	0.630081	0.612681	0.0117954
Human polyomavirus 3	NC_009238	VP3	YP_001111257.1	WA	2	0	n3	0.486	134	133.563	4.38999	0.965	0.731343	0.695879	0.0186493
Human polyomavirus 3	NC_009238	VP3	YP_001111257.1	AA	2	0	n3	0.78	78	74.769	3.78968	0.948	0.730769	0.688195	0.0253833
Human polyomavirus 3	NC_009238	VP3	YP_001111257.1	TA	2	0	n3	0.219	56	58.794	4.23291	0.752	0.732143	0.705701	0.035801
Human polyomavirus 3	NC_009238	VP3	YP_001111257.1	CA	2	0	n3	0.983	61	51.458	4.02644	0.353	0.540984	0.556558	0.0409573
Human polyomavirus 3	NC_009238	VP3	YP_001111257.1	GA	2	0	n3	0.002	46	55.979	3.3509	0.001	0.586957	0.68562	0.035291
Human polyomavirus 3	NC_009238	VP2	YP_001111256.1	AA	2	1	n3	0.581	183	180.878	7.09613	0.998	0.650273	0.596062	0.0176919
Human polyomavirus 3	NC_009238	VP2	YP_001111256.1	AG	2	1	n3	0.999	201	179.469	6.92409	0.272	0.78607	0.798639	0.0214688
Human polyomavirus 3	NC_009238	VP2	YP_001111256.1	AC	2	1	n3	0.642	129	126.341	6.32224	0	0.697674	0.777845	0.0252442
Human polyomavirus 3	NC_009238	VP2	YP_001111256.1	AT	2	1	n3	0	132	158.312	8.33059	1	0.712121	0.657433	0.0162741
Human polyomavirus 3	NC_009238	VP2	YP_001111256.1	GA	2	1	n3	0	119	140.283	6.48251	0.041	0.588235	0.629195	0.0243017
Human polyomavirus 3	NC_009238	VP2	YP_001111256.1	GG	2	1	n3	0.831	149	142.606	5.78747	0.049	0.791946	0.829911	0.0234362
Human polyomavirus 3	NC_009238	VP2	YP_001111256.1	GC	2	1	n3	0.949	160	147.77	7.1877	0.018	0.8	0.840555	0.0198453
Human polyomavirus 3	NC_009238	VP2	YP_001111256.1	GT	2	1	n3	0.642	129	126.341	6.32224	0.998	0.682171	0.621669	0.0242275
Human polyomavirus 3	NC_009238	VP2	YP_001111256.1	CA	2	1	n3	1	181	148.373	7.62875	0.569	0.403315	0.399241	0.0208262
Human polyomavirus 3	NC_009238	VP2	YP_001111256.1	CG	2	1	n3	0	26	86.552	9.39485	1	0.538462	0.511694	0.00130352
Human polyomavirus 3	NC_009238	VP2	YP_001111256.1	CC	2	1	n3	0.831	149	142.606	5.78747	0.748	0.691275	0.675485	0.0246943
Human polyomavirus 3	NC_009238	VP2	YP_001111256.1	CT	2	1	n3	0.999	201	179.469	6.92409	0.47	0.447761	0.449496	0.0182025
Human polyomavirus 3	NC_009238	VP2	YP_001111256.1	TA	2	1	n3	0.111	162	175.466	11.3507	0.838	0.641975	0.628519	0.0128671
Human polyomavirus 3	NC_009238	VP2	YP_001111256.1	TG	2	1	n3	1	181	148.373	7.62875	0.041	0.751381	0.789974	0.0227498
Human polyomavirus 3	NC_009238	VP2	YP_001111256.1	TC	2	1	n3	0	119	140.283	6.48251	1	0.882353	0.745064	0.0266275
Human polyomavirus 3	NC_009238	VP2	YP_001111256.1	TT	2	1	n3	0.581	183	180.878	7.09613	0.009	0.519126	0.572067	0.0202654
Human polyomavirus 3	NC_009238	VP2	YP_001111256.1	AAA	3	1	n3	0.625	49	46.626	5.11685	0.978	0.693878	0.607921	0.0414285
Human polyomavirus 3	NC_009238	VP2	YP_001111256.1	AAG	3	1	n3	0.838	55	50.105	4.5734	0.031	0.745455	0.828525	0.0450208
Human polyomavirus 3	NC_009238	VP2	YP_001111256.1	AAC	3	1	n3	0.327	34	35.49	4.37606	0.068	0.647059	0.734241	0.059273
Human polyomavirus 3	NC_009238	VP2	YP_001111256.1	AAT	3	1	n3	0.194	44	47.657	4.7606	0.993	0.75	0.62977	0.0470164
Human polyomavirus 3	NC_009238	VP2	YP_001111256.1	AGA	3	1	n3	0.002	35	47.416	4.78152	0.178	0.514286	0.557692	0.0471198
Human polyomavirus 3	NC_009238	VP2	YP_001111256.1	AGG	3	1	n3	0.992	56	41.603	4.98913	0.594	0.785714	0.771581	0.0523839
Human polyomavirus 3	NC_009238	VP2	YP_001111256.1	AGC	3	1	n3	0.986	63	50.114	5.30632	0.44	0.825397	0.831015	0.0428857
Human polyomavirus 3	NC_009238	VP2	YP_001111256.1	AGT	3	1	n3	0.932	47	40.336	4.41102	0.66	0.595745	0.574081	0.0545349
Human polyomavirus 3	NC_009238	VP2	YP_001111256.1	ACA	3	1	n3	0.983	42	31.476	4.31641	0.645	0.5	0.46582	0.0662787
Human polyomavirus 3	NC_009238	VP2	YP_001111256.1	ACG	3	1	n3	0	5	15.608	3.41472	0.783	0.6	0.513608	0.107525
Human polyomavirus 3	NC_009238	VP2	YP_001111256.1	ACC	3	1	n3	0.172	35	38.921	4.85683	0.237	0.714286	0.75048	0.0578405
Human polyomavirus 3	NC_009238	VP2	YP_001111256.1	ACT	3	1	n3	0.932	47	40.336	4.41102	0.663	0.553191	0.530055	0.0578816
Human polyomavirus 3	NC_009238	VP2	YP_001111256.1	ATA	3	1	n3	0.049	38	46.076	5.30775	0.497	0.842105	0.842389	0.0396345
Human polyomavirus 3	NC_009238	VP2	YP_001111256.1	ATG	3	1	n3	0.447	27	27.031	3.47477	0.425	0.851852	0.859312	0.0530502
Human polyomavirus 3	NC_009238	VP2	YP_001111256.1	ATC	3	1	n3	0	22	36.548	4.48483	0.99	0.863636	0.715323	0.0588959
Human polyomavirus 3	NC_009238	VP2	YP_001111256.1	ATT	3	1	n3	0.194	44	47.657	4.7606	0.001	0.409091	0.579385	0.0534504
Human polyomavirus 3	NC_009238	VP2	YP_001111256.1	GAA	3	1	n3	0.32	45	46.621	4.46042	0.679	0.577778	0.556753	0.0489816
Human polyomavirus 3	NC_009238	VP2	YP_001111256.1	GAG	3	1	n3	0.157	29	33.412	4.79127	0.257	0.689655	0.728999	0.0627446
Human polyomavirus 3	NC_009238	VP2	YP_001111256.1	GAC	3	1	n3	0.374	23	23.702	3.6915	0	0.347826	0.639078	0.0817199
Human polyomavirus 3	NC_009238	VP2	YP_001111256.1	GAT	3	1	n3	0	22	36.548	4.48483	0.238	0.545455	0.575627	0.047949
Human polyomavirus 3	NC_009238	VP2	YP_001111256.1	GGA	3	1	n3	0.304	41	43.056	4.89886	0.054	0.365854	0.465493	0.0630268
Human polyomavirus 3	NC_009238	VP2	YP_001111256.1	GGG	3	1	n3	0.969	39	28.26	5.13073	0.78	0.692308	0.638817	0.0699939
Human polyomavirus 3	NC_009238	VP2	YP_001111256.1	GGC	3	1	n3	0.603	34	32.369	4.56014	0.229	0.588235	0.637825	0.0715528
Human polyomavirus 3	NC_009238	VP2	YP_001111256.1	GGT	3	1	n3	0.172	35	38.921	4.85683	0.991	0.571429	0.432115	0.0596616
Human polyomavirus 3	NC_009238	VP2	YP_001111256.1	GCA	3	1	n3	0.988	55	42.622	5.32983	0.982	0.345455	0.227645	0.0577214
Human polyomavirus 3	NC_009238	VP2	YP_001111256.1	GCG	3	1	n3	0	8	22.665	4.13313	0.778	0.375	0.314938	0.077869
Human polyomavirus 3	NC_009238	VP2	YP_001111256.1	GCC	3	1	n3	0.603	34	32.369	4.56014	0.89	0.588235	0.49151	0.0765854
Human polyomavirus 3	NC_009238	VP2	YP_001111256.1	GCT	3	1	n3	0.986	63	50.114	5.30632	0.414	0.285714	0.294195	0.050324
Human polyomavirus 3	NC_009238	VP2	YP_001111256.1	GTA	3	1	n3	0.49	42	41.722	5.55758	0.004	0.428571	0.571582	0.0521158
Human polyomavirus 3	NC_009238	VP2	YP_001111256.1	GTG	3	1	n3	0.84	30	25.427	3.9838	0.39	0.633333	0.655157	0.0809206
Human polyomavirus 3	NC_009238	VP2	YP_001111256.1	GTC	3	1	n3	0.374	23	23.702	3.6915	0.999	0.913043	0.642861	0.0864546
Human polyomavirus 3	NC_009238	VP2	YP_001111256.1	GTT	3	1	n3	0.327	34	35.49	4.37606	0.898	0.558824	0.481547	0.0619993
Human polyomavirus 3	NC_009238	VP2	YP_001111256.1	CAA	3	1	n3	0.878	51	44.792	4.84734	0.912	0.686275	0.619913	0.049202
Human polyomavirus 3	NC_009238	VP2	YP_001111256.1	CAG	3	1	n3	1	73	51.123	4.52746	0.195	0.808219	0.843032	0.039837
Human polyomavirus 3	NC_009238	VP2	YP_001111256.1	CAC	3	1	n3	0.84	30	25.427	3.9838	0.091	0.8	0.871374	0.0549075
Human polyomavirus 3	NC_009238	VP2	YP_001111256.1	CAT	3	1	n3	0.447	27	27.031	3.47477	0.987	0.851852	0.721241	0.0564872
Human polyomavirus 3	NC_009238	VP2	YP_001111256.1	CGA	3	1	n3	0	4	19.076	3.81762	0.753	1	0.948716	0.0373179
Human polyomavirus 3	NC_009238	VP2	YP_001111256.1	CGG	3	1	n3	0	9	29.203	4.91384	0	0.888889	0.982862	0.0204504
Human polyomavirus 3	NC_009238	VP2	YP_001111256.1	CGC	3	1	n3	0	8	22.665	4.13313	0.001	0.875	0.983137	0.0252588
Human polyomavirus 3	NC_009238	VP2	YP_001111256.1	CGT	3	1	n3	0	5	15.608	3.41472	0.734	1	0.922256	0.0642989
Human polyomavirus 3	NC_009238	VP2	YP_001111256.1	CCA	3	1	n3	0.583	45	43.54	4.93785	0.632	0.511111	0.490339	0.0557235
Human polyomavirus 3	NC_009238	VP2	YP_001111256.1	CCG	3	1	n3	0	9	29.203	4.91384	0.666	0.666667	0.637712	0.0667661
Human polyomavirus 3	NC_009238	VP2	YP_001111256.1	CCC	3	1	n3	0.969	39	28.26	5.13073	0.638	0.641026	0.613323	0.0852326
Human polyomavirus 3	NC_009238	VP2	YP_001111256.1	CCT	3	1	n3	0.992	56	41.603	4.98913	0.799	0.464286	0.412062	0.0597286
Human polyomavirus 3	NC_009238	VP2	YP_001111256.1	CTA	3	1	n3	0.418	44	44.829	5.77371	0.989	0.727273	0.617801	0.046991
Human polyomavirus 3	NC_009238	VP2	YP_001111256.1	CTG	3	1	n3	1	73	51.123	4.52746	0.417	0.835616	0.841725	0.0395871
Human polyomavirus 3	NC_009238	VP2	YP_001111256.1	CTC	3	1	n3	0.157	29	33.412	4.79127	0.973	0.827586	0.700376	0.0672694
Human polyomavirus 3	NC_009238	VP2	YP_001111256.1	CTT	3	1	n3	0.838	55	50.105	4.5734	0.145	0.472727	0.525127	0.0496403
Human polyomavirus 3	NC_009238	VP2	YP_001111256.1	TAA	3	1	n3	0.095	38	42.839	4.152	0.757	0.631579	0.598345	0.04585
Human polyomavirus 3	NC_009238	VP2	YP_001111256.1	TAG	3	1	n3	0.418	44	44.829	5.77371	0.98	0.863636	0.768004	0.0460255
Human polyomavirus 3	NC_009238	VP2	YP_001111256.1	TAC	3	1	n3	0.49	42	41.722	5.55758	0.657	0.857143	0.836557	0.0466432
Human polyomavirus 3	NC_009238	VP2	YP_001111256.1	TAT	3	1	n3	0.049	38	46.076	5.30775	0.135	0.657895	0.703284	0.0428401
Human polyomavirus 3	NC_009238	VP2	YP_001111256.1	TGA	3	1	n3	0.966	39	30.735	4.11057	0.903	0.846154	0.766209	0.0580408
Human polyomavirus 3	NC_009238	VP2	YP_001111256.1	TGG	3	1	n3	0.583	45	43.54	4.93785	0.153	0.866667	0.906611	0.0381776
Human polyomavirus 3	NC_009238	VP2	YP_001111256.1	TGC	3	1	n3	0.988	55	42.622	5.32983	0.115	0.890909	0.929479	0.033958
Human polyomavirus 3	NC_009238	VP2	YP_001111256.1	TGT	3	1	n3	0.983	42	31.476	4.31641	0.88	0.833333	0.763285	0.0561906
Human polyomavirus 3	NC_009238	VP2	YP_001111256.1	TCA	3	1	n3	0.966	39	30.735	4.11057	0.003	0.25641	0.436952	0.0676092
Human polyomavirus 3	NC_009238	VP2	YP_001111256.1	TCG	3	1	n3	0	4	19.076	3.81762	0.244	0.5	0.553143	0.0962655
Human polyomavirus 3	NC_009238	VP2	YP_001111256.1	TCC	3	1	n3	0.304	41	43.056	4.89886	0.627	0.804878	0.785316	0.055367
Human polyomavirus 3	NC_009238	VP2	YP_001111256.1	TCT	3	1	n3	0.002	35	47.416	4.78152	0.446	0.571429	0.576762	0.05092
Human polyomavirus 3	NC_009238	VP2	YP_001111256.1	TTA	3	1	n3	0.095	38	42.839	4.152	0.997	0.578947	0.464978	0.0413111
Human polyomavirus 3	NC_009238	VP2	YP_001111256.1	TTG	3	1	n3	0.878	51	44.792	4.84734	0.008	0.647059	0.768	0.0499679
Human polyomavirus 3	NC_009238	VP2	YP_001111256.1	TTC	3	1	n3	0.32	45	46.621	4.46042	0.902	0.911111	0.855015	0.042889
Human polyomavirus 3	NC_009238	VP2	YP_001111256.1	TTT	3	1	n3	0.625	49	46.626	5.11685	0.169	0.653061	0.695656	0.0435571
Human polyomavirus 3	NC_009238	VP2	YP_001111256.1	WRC	3	1	n3	1	194	169.948	7.54025	0.214	0.819588	0.836384	0.0205683
Human polyomavirus 3	NC_009238	VP2	YP_001111256.1	SYC	3	1	n3	0.835	125	117.743	6.69977	1	0.72	0.610374	0.0323938
Human polyomavirus 3	NC_009238	VP2	YP_001111256.1	WA	2	1	n3	0.115	345	356.344	9.53916	0.999	0.646377	0.612033	0.0106215
Human polyomavirus 3	NC_009238	VP2	YP_001111256.1	WA	2	0	n3	0.202	188	191.956	5.76507	0.999	0.723404	0.673276	0.0165092
Human polyomavirus 3	NC_009238	VP2	YP_001111256.1	AA	2	0	n3	0.703	107	104.223	4.64793	0.986	0.71028	0.662807	0.0209202
Human polyomavirus 3	NC_009238	VP2	YP_001111256.1	TA	2	0	n3	0.111	81	87.733	5.67536	0.956	0.740741	0.685719	0.0312085
Human polyomavirus 3	NC_009238	VP2	YP_001111256.1	CA	2	0	n3	0.985	99	87.189	5.16888	0.535	0.494949	0.494818	0.0309985
Human polyomavirus 3	NC_009238	VP2	YP_001111256.1	GA	2	0	n3	0.03	68	75.855	4.30348	0.001	0.544118	0.648692	0.032413
Human polyomavirus 3	NC_009238	Small T antigen	YP_001111260.1	AA	2	1	n3	0.69	134	131.211	4.64742	1	0.537313	0.475194	0.0165862
Human polyomavirus 3	NC_009238	Small T antigen	YP_001111260.1	AG	2	1	n3	0.982	71	61.588	4.15262	0.191	0.591549	0.623822	0.0372033
Human polyomavirus 3	NC_009238	Small T antigen	YP_001111260.1	AC	2	1	n3	0.028	50	58.539	4.68513	0	0.56	0.650626	0.0343011
Human polyomavirus 3	NC_009238	Small T antigen	YP_001111260.1	AT	2	1	n3	0.222	130	133.662	6.2573	0.43	0.630769	0.633698	0.0138865
Human polyomavirus 3	NC_009238	Small T antigen	YP_001111260.1	GA	2	1	n3	0.036	55	60.929	3.49685	0.005	0.672727	0.756848	0.0343251
Human polyomavirus 3	NC_009238	Small T antigen	YP_001111260.1	GG	2	1	n3	0.009	29	35.6	3.22738	0.864	0.896552	0.837812	0.0500075
Human polyomavirus 3	NC_009238	Small T antigen	YP_001111260.1	GC	2	1	n3	1	56	34.932	4.94888	0.012	0.607143	0.68801	0.0384488
Human polyomavirus 3	NC_009238	Small T antigen	YP_001111260.1	GT	2	1	n3	0.028	50	58.539	4.68513	1	0.7	0.545332	0.0316933
Human polyomavirus 3	NC_009238	Small T antigen	YP_001111260.1	CA	2	1	n3	0.987	84	74.666	4.12243	0.011	0.714286	0.77069	0.0268678
Human polyomavirus 3	NC_009238	Small T antigen	YP_001111260.1	CG	2	1	n3	0	6	18.146	4.44237	0.996	0.833333	0.617934	0.0342646
Human polyomavirus 3	NC_009238	Small T antigen	YP_001111260.1	CC	2	1	n3	0.009	29	35.6	3.22738	0.924	0.827586	0.755138	0.0511714
Human polyomavirus 3	NC_009238	Small T antigen	YP_001111260.1	CT	2	1	n3	0.982	71	61.588	4.15262	0.913	0.605634	0.557541	0.0347894
Human polyomavirus 3	NC_009238	Small T antigen	YP_001111260.1	TA	2	1	n3	0.142	112	118.194	6.43167	0.443	0.669643	0.672314	0.0131377
Human polyomavirus 3	NC_009238	Small T antigen	YP_001111260.1	TG	2	1	n3	0.987	84	74.666	4.12243	0.408	0.785714	0.793563	0.0288399
Human polyomavirus 3	NC_009238	Small T antigen	YP_001111260.1	TC	2	1	n3	0.036	55	60.929	3.49685	1	0.963636	0.816631	0.0366176
Human polyomavirus 3	NC_009238	Small T antigen	YP_001111260.1	TT	2	1	n3	0.69	134	131.211	4.64742	0	0.634328	0.727779	0.0201689
Human polyomavirus 3	NC_009238	Small T antigen	YP_001111260.1	AAA	3	1	n3	0.958	52	44.339	4.36304	0.924	0.557692	0.493091	0.0431492
Human polyomavirus 3	NC_009238	Small T antigen	YP_001111260.1	AAG	3	1	n3	0.76	29	26.25	3.17482	0.565	0.689655	0.675898	0.0704369
Human polyomavirus 3	NC_009238	Small T antigen	YP_001111260.1	AAC	3	1	n3	0.001	13	21.037	2.97517	0.918	0.846154	0.735214	0.0747573
Human polyomavirus 3	NC_009238	Small T antigen	YP_001111260.1	AAT	3	1	n3	0.474	39	38.585	3.49096	0.029	0.666667	0.739768	0.040046
Human polyomavirus 3	NC_009238	Small T antigen	YP_001111260.1	AGA	3	1	n3	0.447	22	21.969	3.16639	0.135	0.727273	0.779443	0.0529397
Human polyomavirus 3	NC_009238	Small T antigen	YP_001111260.1	AGG	3	1	n3	0.083	7	9.667	2.37068	0.54	0.857143	0.832195	0.111334
Human polyomavirus 3	NC_009238	Small T antigen	YP_001111260.1	AGC	3	1	n3	0.991	18	10.85	2.78631	0.325	0.666667	0.706571	0.124959
Human polyomavirus 3	NC_009238	Small T antigen	YP_001111260.1	AGT	3	1	n3	0.928	24	19.102	3.03275	0.998	0.833333	0.639578	0.0736639
Human polyomavirus 3	NC_009238	Small T antigen	YP_001111260.1	ACA	3	1	n3	0.001	14	23.273	3.31639	0.005	0.714286	0.848869	0.053551
Human polyomavirus 3	NC_009238	Small T antigen	YP_001111260.1	ACG	3	1	n3	0.018	3	6.86	2.27561	0.813	1	0.797618	0.13161
Human polyomavirus 3	NC_009238	Small T antigen	YP_001111260.1	ACC	3	1	n3	0.368	9	9.304	2.21214	0.735	0.888889	0.811042	0.111654
Human polyomavirus 3	NC_009238	Small T antigen	YP_001111260.1	ACT	3	1	n3	0.928	24	19.102	3.03275	0.57	0.666667	0.645855	0.0768389
Human polyomavirus 3	NC_009238	Small T antigen	YP_001111260.1	ATA	3	1	n3	0.192	43	46.514	4.61322	0.724	0.860465	0.836591	0.0350583
Human polyomavirus 3	NC_009238	Small T antigen	YP_001111260.1	ATG	3	1	n3	0.508	31	30.416	3.22753	0.282	0.870968	0.893554	0.0420719
Human polyomavirus 3	NC_009238	Small T antigen	YP_001111260.1	ATC	3	1	n3	0.27	16	17.147	2.61561	0.953	0.9375	0.806814	0.0758314
Human polyomavirus 3	NC_009238	Small T antigen	YP_001111260.1	ATT	3	1	n3	0.474	39	38.585	3.49096	0.001	0.538462	0.681061	0.0491855
Human polyomavirus 3	NC_009238	Small T antigen	YP_001111260.1	GAA	3	1	n3	0.382	25	25.346	2.73684	0.325	0.48	0.501617	0.0552421
Human polyomavirus 3	NC_009238	Small T antigen	YP_001111260.1	GAG	3	1	n3	0.328	11	11.799	2.51607	0.191	0.545455	0.633358	0.109237
Human polyomavirus 3	NC_009238	Small T antigen	YP_001111260.1	GAC	3	1	n3	0.011	3	6.637	1.94608	0.15	0.333333	0.475395	0.169317
Human polyomavirus 3	NC_009238	Small T antigen	YP_001111260.1	GAT	3	1	n3	0.27	16	17.147	2.61561	0.072	0.375	0.482653	0.0753356
Human polyomavirus 3	NC_009238	Small T antigen	YP_001111260.1	GGA	3	1	n3	0.045	11	14.426	2.4549	0.126	0.636364	0.723268	0.0833254
Human polyomavirus 3	NC_009238	Small T antigen	YP_001111260.1	GGG	3	1	n3	0.023	4	7.266	2.28413	0.853	1	0.78994	0.11994
Human polyomavirus 3	NC_009238	Small T antigen	YP_001111260.1	GGC	3	1	n3	0.504	5	4.604	1.64109	0.381	0.6	0.649743	0.201909
Human polyomavirus 3	NC_009238	Small T antigen	YP_001111260.1	GGT	3	1	n3	0.368	9	9.304	2.21214	0.084	0.333333	0.470003	0.118649
Human polyomavirus 3	NC_009238	Small T antigen	YP_001111260.1	GCA	3	1	n3	1	33	16.987	3.25251	0.542	0.878788	0.87096	0.0658528
Human polyomavirus 3	NC_009238	Small T antigen	YP_001111260.1	GCG	3	1	n3	0	0	2.491	1.72798	0	0	0.676904	0.309236
Human polyomavirus 3	NC_009238	Small T antigen	YP_001111260.1	GCC	3	1	n3	0.504	5	4.604	1.64109	0.628	0.8	0.721031	0.193881
Human polyomavirus 3	NC_009238	Small T antigen	YP_001111260.1	GCT	3	1	n3	0.991	18	10.85	2.78631	0.951	0.833333	0.631451	0.122688
Human polyomavirus 3	NC_009238	Small T antigen	YP_001111260.1	GTA	3	1	n3	0.161	19	21.916	3.46193	0.027	0.684211	0.802397	0.0620158
Human polyomavirus 3	NC_009238	Small T antigen	YP_001111260.1	GTG	3	1	n3	0.98	15	8.949	2.53976	0.611	0.866667	0.827791	0.112904
Human polyomavirus 3	NC_009238	Small T antigen	YP_001111260.1	GTC	3	1	n3	0.011	3	6.637	1.94608	0.845	1	0.749226	0.162347
Human polyomavirus 3	NC_009238	Small T antigen	YP_001111260.1	GTT	3	1	n3	0.001	13	21.037	2.97517	0	0.538462	0.753424	0.0626851
Human polyomavirus 3	NC_009238	Small T antigen	YP_001111260.1	CAA	3	1	n3	0.21	22	24.315	3.44322	0.995	0.5	0.309202	0.0669305
Human polyomavirus 3	NC_009238	Small T antigen	YP_001111260.1	CAG	3	1	n3	0.963	16	10.986	2.47018	0.377	0.4375	0.473891	0.117177
Human polyomavirus 3	NC_009238	Small T antigen	YP_001111260.1	CAC	3	1	n3	0.98	15	8.949	2.53976	0.221	0.4	0.487854	0.142812
Human polyomavirus 3	NC_009238	Small T antigen	YP_001111260.1	CAT	3	1	n3	0.508	31	30.416	3.22753	0.991	0.677419	0.571168	0.0443471
Human polyomavirus 3	NC_009238	Small T antigen	YP_001111260.1	CGA	3	1	n3	0.02	2	5.182	2.09353	0.0461384	0.5	0.762753	0.192965
Human polyomavirus 3	NC_009238	Small T antigen	YP_001111260.1	CGG	3	1	n3	0.022	1	3.613	1.74391	0	0	0.875275	0.191751
Human polyomavirus 3	NC_009238	Small T antigen	YP_001111260.1	CGC	3	1	n3	0	0	2.491	1.72798	0	0	0.817662	0.251323
Human polyomavirus 3	NC_009238	Small T antigen	YP_001111260.1	CGT	3	1	n3	0.018	3	6.86	2.27561	0.297	0.666667	0.701619	0.154164
Human polyomavirus 3	NC_009238	Small T antigen	YP_001111260.1	CCA	3	1	n3	0.74	17	15.054	2.17557	0.001	0.529412	0.717013	0.0775757
Human polyomavirus 3	NC_009238	Small T antigen	YP_001111260.1	CCG	3	1	n3	0.022	1	3.613	1.74391	0.888548	1	0.515878	0.262021
Human polyomavirus 3	NC_009238	Small T antigen	YP_001111260.1	CCC	3	1	n3	0.023	4	7.266	2.28413	0.753	1	0.833394	0.12187
Human polyomavirus 3	NC_009238	Small T antigen	YP_001111260.1	CCT	3	1	n3	0.083	7	9.667	2.37068	0.491	0.571429	0.56667	0.128753
Human polyomavirus 3	NC_009238	Small T antigen	YP_001111260.1	CTA	3	1	n3	0.778	15	12.553	2.53243	0.838	0.666667	0.564118	0.0933581
Human polyomavirus 3	NC_009238	Small T antigen	YP_001111260.1	CTG	3	1	n3	0.963	16	10.986	2.47018	0.526	0.8125	0.798316	0.108764
Human polyomavirus 3	NC_009238	Small T antigen	YP_001111260.1	CTC	3	1	n3	0.328	11	11.799	2.51607	0.852	1	0.860048	0.0905134
Human polyomavirus 3	NC_009238	Small T antigen	YP_001111260.1	CTT	3	1	n3	0.76	29	26.25	3.17482	0.223	0.724138	0.76681	0.0572665
Human polyomavirus 3	NC_009238	Small T antigen	YP_001111260.1	TAA	3	1	n3	0.213	35	37.211	3.20382	0.746	0.571429	0.541046	0.043351
Human polyomavirus 3	NC_009238	Small T antigen	YP_001111260.1	TAG	3	1	n3	0.778	15	12.553	2.53243	0.283	0.6	0.652766	0.103397
Human polyomavirus 3	NC_009238	Small T antigen	YP_001111260.1	TAC	3	1	n3	0.161	19	21.916	3.46193	0.014	0.526316	0.691244	0.0724774
Human polyomavirus 3	NC_009238	Small T antigen	YP_001111260.1	TAT	3	1	n3	0.192	43	46.514	4.61322	0.666	0.651163	0.632146	0.0405079
Human polyomavirus 3	NC_009238	Small T antigen	YP_001111260.1	TGA	3	1	n3	0.513	20	19.352	2.82384	0.071	0.65	0.747816	0.0646409
Human polyomavirus 3	NC_009238	Small T antigen	YP_001111260.1	TGG	3	1	n3	0.74	17	15.054	2.17557	0.906	0.941176	0.861271	0.0718179
Human polyomavirus 3	NC_009238	Small T antigen	YP_001111260.1	TGC	3	1	n3	1	33	16.987	3.25251	0.082	0.575758	0.676268	0.0760289
Human polyomavirus 3	NC_009238	Small T antigen	YP_001111260.1	TGT	3	1	n3	0.001	14	23.273	3.31639	1	0.714286	0.44068	0.0729862
Human polyomavirus 3	NC_009238	Small T antigen	YP_001111260.1	TCA	3	1	n3	0.513	20	19.352	2.82384	0.322	0.6	0.631997	0.0744139
Human polyomavirus 3	NC_009238	Small T antigen	YP_001111260.1	TCG	3	1	n3	0.02	2	5.182	2.09353	0.573721	0.5	0.416413	0.2034
Human polyomavirus 3	NC_009238	Small T antigen	YP_001111260.1	TCC	3	1	n3	0.045	11	14.426	2.4549	0.575	0.727273	0.70531	0.0939888
Human polyomavirus 3	NC_009238	Small T antigen	YP_001111260.1	TCT	3	1	n3	0.447	22	21.969	3.16639	0.139	0.363636	0.4331	0.0668492
Human polyomavirus 3	NC_009238	Small T antigen	YP_001111260.1	TTA	3	1	n3	0.213	35	37.211	3.20382	0.517	0.428571	0.425752	0.0405763
Human polyomavirus 3	NC_009238	Small T antigen	YP_001111260.1	TTG	3	1	n3	0.21	22	24.315	3.44322	0.128	0.590909	0.658307	0.0641038
Human polyomavirus 3	NC_009238	Small T antigen	YP_001111260.1	TTC	3	1	n3	0.382	25	25.346	2.73684	0.992	0.96	0.826753	0.0614953
Human polyomavirus 3	NC_009238	Small T antigen	YP_001111260.1	TTT	3	1	n3	0.958	52	44.339	4.36304	0.042	0.692308	0.750306	0.0353717
Human polyomavirus 3	NC_009238	Small T antigen	YP_001111260.1	WRC	3	1	n3	0.998	83	70.79	3.9522	0.011	0.626506	0.699557	0.0331266
Human polyomavirus 3	NC_009238	Small T antigen	YP_001111260.1	SYC	3	1	n3	0.01	23	30.306	3.35416	0.996	0.956522	0.802234	0.0589723
Human polyomavirus 3	NC_009238	Small T antigen	YP_001111260.1	WA	2	1	n3	0.249	246	249.405	5.40472	0.997	0.597561	0.568464	0.00955224
Human polyomavirus 3	NC_009238	Small T antigen	YP_001111260.1	WA	2	0	n3	0.122	127	130.306	3.3797	0.765	0.637795	0.626245	0.0149571
Human polyomavirus 3	NC_009238	Small T antigen	YP_001111260.1	AA	2	0	n3	0.405	71	71.209	2.69505	0.985	0.605634	0.554968	0.0225036
Human polyomavirus 3	NC_009238	Small T antigen	YP_001111260.1	TA	2	0	n3	0.142	56	59.097	3.21583	0.138	0.678571	0.712422	0.0311449
Human polyomavirus 3	NC_009238	Small T antigen	YP_001111260.1	CA	2	0	n3	0.987	40	33.409	2.86735	0.09	0.725	0.781821	0.0454723
Human polyomavirus 3	NC_009238	Small T antigen	YP_001111260.1	GA	2	0	n3	0.045	38	41.285	2.2649	0.217	0.789474	0.816305	0.0355037
Human polyomavirus 3	NC_009238	Major capsid protein VP1	YP_001111258.1	AA	2	1	n3	0.814	189	182.285	6.97551	0.996	0.698413	0.652681	0.0161066
Human polyomavirus 3	NC_009238	Major capsid protein VP1	YP_001111258.1	AG	2	1	n3	0.433	154	154.582	6.7582	0.032	0.74026	0.782852	0.0232703
Human polyomavirus 3	NC_009238	Major capsid protein VP1	YP_001111258.1	AC	2	1	n3	0.627	162	158.935	6.32209	0.001	0.771605	0.824529	0.0205162
Human polyomavirus 3	NC_009238	Major capsid protein VP1	YP_001111258.1	AT	2	1	n3	0.088	140	149.198	7.6812	0.941	0.635714	0.616686	0.0110625
Human polyomavirus 3	NC_009238	Major capsid protein VP1	YP_001111258.1	GA	2	1	n3	0	100	128.294	6.41058	0.024	0.56	0.606933	0.0238989
Human polyomavirus 3	NC_009238	Major capsid protein VP1	YP_001111258.1	GG	2	1	n3	0.997	135	117.149	5.67775	0.072	0.8	0.835485	0.0253614
Human polyomavirus 3	NC_009238	Major capsid protein VP1	YP_001111258.1	GC	2	1	n3	0.8	94	86.622	7.26038	0.061	0.691489	0.729975	0.0270016
Human polyomavirus 3	NC_009238	Major capsid protein VP1	YP_001111258.1	GT	2	1	n3	0.627	162	158.935	6.32209	0.934	0.679012	0.650133	0.0191553
Human polyomavirus 3	NC_009238	Major capsid protein VP1	YP_001111258.1	CA	2	1	n3	1	188	150.013	7.14974	0.359	0.473404	0.480237	0.0203402
Human polyomavirus 3	NC_009238	Major capsid protein VP1	YP_001111258.1	CG	2	1	n3	0	14	69.256	8.52751	1	0.785714	0.558661	0.0074651
Human polyomavirus 3	NC_009238	Major capsid protein VP1	YP_001111258.1	CC	2	1	n3	0.997	135	117.149	5.67775	0.079	0.696296	0.735911	0.0276733
Human polyomavirus 3	NC_009238	Major capsid protein VP1	YP_001111258.1	CT	2	1	n3	0.433	154	154.582	6.7582	0.744	0.506494	0.492772	0.0205413
Human polyomavirus 3	NC_009238	Major capsid protein VP1	YP_001111258.1	TA	2	1	n3	0.055	168	184.408	10.6133	0.4	0.595238	0.597723	0.00999417
Human polyomavirus 3	NC_009238	Major capsid protein VP1	YP_001111258.1	TG	2	1	n3	1	188	150.013	7.14974	0.011	0.744681	0.793697	0.0218336
Human polyomavirus 3	NC_009238	Major capsid protein VP1	YP_001111258.1	TC	2	1	n3	0	100	128.294	6.41058	1	0.89	0.750648	0.0260809
Human polyomavirus 3	NC_009238	Major capsid protein VP1	YP_001111258.1	TT	2	1	n3	0.814	189	182.285	6.97551	0.001	0.529101	0.590907	0.0196914
Human polyomavirus 3	NC_009238	Major capsid protein VP1	YP_001111258.1	AAA	3	1	n3	0.855	57	51.102	4.99776	0.845	0.719298	0.684221	0.0354665
Human polyomavirus 3	NC_009238	Major capsid protein VP1	YP_001111258.1	AAG	3	1	n3	0.303	40	41.436	3.84602	0.482	0.85	0.848698	0.0471909
Human polyomavirus 3	NC_009238	Major capsid protein VP1	YP_001111258.1	AAC	3	1	n3	0.541	46	45.07	4.64404	0.454	0.782609	0.788051	0.0472274
Human polyomavirus 3	NC_009238	Major capsid protein VP1	YP_001111258.1	AAT	3	1	n3	0.573	46	44.677	4.13239	0.859	0.565217	0.517277	0.0449761
Human polyomavirus 3	NC_009238	Major capsid protein VP1	YP_001111258.1	AGA	3	1	n3	0.265	39	41.466	4.69434	0.64	0.564103	0.543302	0.0537646
Human polyomavirus 3	NC_009238	Major capsid protein VP1	YP_001111258.1	AGG	3	1	n3	0.182	30	33.437	4.27037	0.348	0.766667	0.788436	0.0585544
Human polyomavirus 3	NC_009238	Major capsid protein VP1	YP_001111258.1	AGC	3	1	n3	0.975	34	25.462	4.14977	0.406	0.676471	0.694874	0.0748456
Human polyomavirus 3	NC_009238	Major capsid protein VP1	YP_001111258.1	AGT	3	1	n3	0.218	51	54.217	4.94853	0.267	0.627451	0.654295	0.043627
Human polyomavirus 3	NC_009238	Major capsid protein VP1	YP_001111258.1	ACA	3	1	n3	1	70	48.774	5.05974	0.566	0.5	0.486347	0.0500706
Human polyomavirus 3	NC_009238	Major capsid protein VP1	YP_001111258.1	ACG	3	1	n3	0	3	17.635	3.72663	1	1	0.449652	0.102233
Human polyomavirus 3	NC_009238	Major capsid protein VP1	YP_001111258.1	ACC	3	1	n3	0.431	38	38.309	4.71821	0.022	0.578947	0.695255	0.0600563
Human polyomavirus 3	NC_009238	Major capsid protein VP1	YP_001111258.1	ACT	3	1	n3	0.218	51	54.217	4.94853	0.875	0.490196	0.434559	0.0480534
Human polyomavirus 3	NC_009238	Major capsid protein VP1	YP_001111258.1	ATA	3	1	n3	0.008	39	49.34	4.7942	0.07	0.794872	0.843137	0.0339928
Human polyomavirus 3	NC_009238	Major capsid protein VP1	YP_001111258.1	ATG	3	1	n3	0.939	36	30.062	3.52989	0.61	0.888889	0.872562	0.047671
Human polyomavirus 3	NC_009238	Major capsid protein VP1	YP_001111258.1	ATC	3	1	n3	0.021	18	24.119	3.35989	0.883	0.888889	0.797698	0.0703429
Human polyomavirus 3	NC_009238	Major capsid protein VP1	YP_001111258.1	ATT	3	1	n3	0.573	46	44.677	4.13239	0.074	0.652174	0.720032	0.0482686
Human polyomavirus 3	NC_009238	Major capsid protein VP1	YP_001111258.1	GAA	3	1	n3	0.117	39	43.707	4.26464	0.242	0.512821	0.546064	0.0477882
Human polyomavirus 3	NC_009238	Major capsid protein VP1	YP_001111258.1	GAG	3	1	n3	0.044	25	32.788	4.72981	0.082	0.68	0.76715	0.0612131
Human polyomavirus 3	NC_009238	Major capsid protein VP1	YP_001111258.1	GAC	3	1	n3	0.001	17	26.68	3.64192	0	0.470588	0.760714	0.0661058
Human polyomavirus 3	NC_009238	Major capsid protein VP1	YP_001111258.1	GAT	3	1	n3	0.021	18	24.119	3.35989	0.368	0.444444	0.463235	0.0635222
Human polyomavirus 3	NC_009238	Major capsid protein VP1	YP_001111258.1	GGA	3	1	n3	0.028	27	34.414	4.22145	0.124	0.333333	0.400108	0.0651759
Human polyomavirus 3	NC_009238	Major capsid protein VP1	YP_001111258.1	GGG	3	1	n3	0.999	44	24.801	5.17372	0.414	0.659091	0.674875	0.073944
Human polyomavirus 3	NC_009238	Major capsid protein VP1	YP_001111258.1	GGC	3	1	n3	0.94	26	19.625	3.66611	0.611	0.615385	0.594652	0.0866379
Human polyomavirus 3	NC_009238	Major capsid protein VP1	YP_001111258.1	GGT	3	1	n3	0.431	38	38.309	4.71821	0.981	0.578947	0.451802	0.0602944
Human polyomavirus 3	NC_009238	Major capsid protein VP1	YP_001111258.1	GCA	3	1	n3	0.67	29	26.708	4.25473	0.492	0.448276	0.448292	0.0814151
Human polyomavirus 3	NC_009238	Major capsid protein VP1	YP_001111258.1	GCG	3	1	n3	0	5	14.827	3.65227	0.947	0.8	0.609271	0.110515
Human polyomavirus 3	NC_009238	Major capsid protein VP1	YP_001111258.1	GCC	3	1	n3	0.94	26	19.625	3.66611	0.327	0.692308	0.732536	0.0927343
Human polyomavirus 3	NC_009238	Major capsid protein VP1	YP_001111258.1	GCT	3	1	n3	0.975	34	25.462	4.14977	0.753	0.529412	0.471672	0.0828642
Human polyomavirus 3	NC_009238	Major capsid protein VP1	YP_001111258.1	GTA	3	1	n3	0.855	58	51.815	5.53938	0.643	0.465517	0.446832	0.0466199
Human polyomavirus 3	NC_009238	Major capsid protein VP1	YP_001111258.1	GTG	3	1	n3	0.851	41	35.37	4.8515	0.3	0.634146	0.665097	0.0630492
Human polyomavirus 3	NC_009238	Major capsid protein VP1	YP_001111258.1	GTC	3	1	n3	0.001	17	26.68	3.64192	1	0.882353	0.604506	0.0753075
Human polyomavirus 3	NC_009238	Major capsid protein VP1	YP_001111258.1	GTT	3	1	n3	0.541	46	45.07	4.64404	0.063	0.304348	0.380856	0.0509766
Human polyomavirus 3	NC_009238	Major capsid protein VP1	YP_001111258.1	CAA	3	1	n3	0.963	58	48.631	4.89804	0.918	0.672414	0.604515	0.0487292
Human polyomavirus 3	NC_009238	Major capsid protein VP1	YP_001111258.1	CAG	3	1	n3	1	53	35.95	4.11843	0.141	0.660377	0.722914	0.0569538
Human polyomavirus 3	NC_009238	Major capsid protein VP1	YP_001111258.1	CAC	3	1	n3	0.851	41	35.37	4.8515	0.291	0.829268	0.855334	0.051245
Human polyomavirus 3	NC_009238	Major capsid protein VP1	YP_001111258.1	CAT	3	1	n3	0.939	36	30.062	3.52989	0.639	0.75	0.730961	0.045689
Human polyomavirus 3	NC_009238	Major capsid protein VP1	YP_001111258.1	CGA	3	1	n3	0	1	18.564	3.85745	0	0	0.822775	0.0747619
Human polyomavirus 3	NC_009238	Major capsid protein VP1	YP_001111258.1	CGG	3	1	n3	0	5	18.23	3.73056	0	0.6	0.930476	0.0568561
Human polyomavirus 3	NC_009238	Major capsid protein VP1	YP_001111258.1	CGC	3	1	n3	0	5	14.827	3.65227	0	0.4	0.890193	0.0811191
Human polyomavirus 3	NC_009238	Major capsid protein VP1	YP_001111258.1	CGT	3	1	n3	0	3	17.635	3.72663	0	0.333333	0.846451	0.0747526
Human polyomavirus 3	NC_009238	Major capsid protein VP1	YP_001111258.1	CCA	3	1	n3	1	56	40.681	4.35996	0.729	0.482143	0.448799	0.0538084
Human polyomavirus 3	NC_009238	Major capsid protein VP1	YP_001111258.1	CCG	3	1	n3	0	5	18.23	3.73056	0.797	0.6	0.507303	0.103814
Human polyomavirus 3	NC_009238	Major capsid protein VP1	YP_001111258.1	CCC	3	1	n3	0.999	44	24.801	5.17372	0.656	0.727273	0.689598	0.0824913
Human polyomavirus 3	NC_009238	Major capsid protein VP1	YP_001111258.1	CCT	3	1	n3	0.182	30	33.437	4.27037	0.909	0.533333	0.448372	0.0646666
Human polyomavirus 3	NC_009238	Major capsid protein VP1	YP_001111258.1	CTA	3	1	n3	0.057	36	44.408	5.61209	0.111	0.5	0.551107	0.0481295
Human polyomavirus 3	NC_009238	Major capsid protein VP1	YP_001111258.1	CTG	3	1	n3	1	53	35.95	4.11843	0.147	0.716981	0.775182	0.0559397
Human polyomavirus 3	NC_009238	Major capsid protein VP1	YP_001111258.1	CTC	3	1	n3	0.044	25	32.788	4.72981	0.773	0.8	0.748378	0.0630017
Human polyomavirus 3	NC_009238	Major capsid protein VP1	YP_001111258.1	CTT	3	1	n3	0.303	40	41.436	3.84602	0.266	0.55	0.581561	0.0543787
Human polyomavirus 3	NC_009238	Major capsid protein VP1	YP_001111258.1	TAA	3	1	n3	0.133	35	38.845	3.80039	0.999	0.914286	0.787588	0.0391444
Human polyomavirus 3	NC_009238	Major capsid protein VP1	YP_001111258.1	TAG	3	1	n3	0.057	36	44.408	5.61209	0.441	0.777778	0.783188	0.0458461
Human polyomavirus 3	NC_009238	Major capsid protein VP1	YP_001111258.1	TAC	3	1	n3	0.855	58	51.815	5.53938	0.073	0.810345	0.867922	0.0390526
Human polyomavirus 3	NC_009238	Major capsid protein VP1	YP_001111258.1	TAT	3	1	n3	0.008	39	49.34	4.7942	0.376	0.692308	0.702111	0.0347484
Human polyomavirus 3	NC_009238	Major capsid protein VP1	YP_001111258.1	TGA	3	1	n3	0.377	33	33.85	3.91682	0.4	0.757576	0.7713	0.0527058
Human polyomavirus 3	NC_009238	Major capsid protein VP1	YP_001111258.1	TGG	3	1	n3	1	56	40.681	4.35996	0.652	0.946429	0.929214	0.035633
Human polyomavirus 3	NC_009238	Major capsid protein VP1	YP_001111258.1	TGC	3	1	n3	0.67	29	26.708	4.25473	0.784	0.827586	0.774473	0.0658933
Human polyomavirus 3	NC_009238	Major capsid protein VP1	YP_001111258.1	TGT	3	1	n3	1	70	48.774	5.05974	0.916	0.785714	0.727012	0.0419789
Human polyomavirus 3	NC_009238	Major capsid protein VP1	YP_001111258.1	TCA	3	1	n3	0.377	33	33.85	3.91682	0.048	0.424242	0.531751	0.062846
Human polyomavirus 3	NC_009238	Major capsid protein VP1	YP_001111258.1	TCG	3	1	n3	0	1	18.564	3.85745	0.998	1	0.671627	0.0900532
Human polyomavirus 3	NC_009238	Major capsid protein VP1	YP_001111258.1	TCC	3	1	n3	0.028	27	34.414	4.22145	0.484	0.814815	0.816638	0.0566365
Human polyomavirus 3	NC_009238	Major capsid protein VP1	YP_001111258.1	TCT	3	1	n3	0.265	39	41.466	4.69434	0.01	0.487179	0.614429	0.0537867
Human polyomavirus 3	NC_009238	Major capsid protein VP1	YP_001111258.1	TTA	3	1	n3	0.133	35	38.845	3.80039	0.998	0.685714	0.540174	0.0441117
Human polyomavirus 3	NC_009238	Major capsid protein VP1	YP_001111258.1	TTG	3	1	n3	0.963	58	48.631	4.89804	0.009	0.758621	0.85382	0.040653
Human polyomavirus 3	NC_009238	Major capsid protein VP1	YP_001111258.1	TTC	3	1	n3	0.117	39	43.707	4.26464	1	0.974359	0.836559	0.0448222
Human polyomavirus 3	NC_009238	Major capsid protein VP1	YP_001111258.1	TTT	3	1	n3	0.855	57	51.102	4.99776	0.022	0.596491	0.671191	0.0361475
Human polyomavirus 3	NC_009238	Major capsid protein VP1	YP_001111258.1	WRC	3	1	n3	0.997	167	149.055	7.02396	0.204	0.778443	0.79674	0.0219561
Human polyomavirus 3	NC_009238	Major capsid protein VP1	YP_001111258.1	SYC	3	1	n3	0.865	112	103.894	6.80329	0.975	0.758929	0.693654	0.0333763
Human polyomavirus 3	NC_009238	Major capsid protein VP1	YP_001111258.1	WA	2	1	n3	0.123	357	366.693	9.05642	0.994	0.64986	0.625009	0.00946766
Human polyomavirus 3	NC_009238	Major capsid protein VP1	YP_001111258.1	WA	2	0	n3	0.284	204	206.617	5.62142	0.888	0.696078	0.677685	0.0150141
Human polyomavirus 3	NC_009238	Major capsid protein VP1	YP_001111258.1	AA	2	0	n3	0.867	120	114.413	4.74409	0.993	0.708333	0.658453	0.0193303
Human polyomavirus 3	NC_009238	Major capsid protein VP1	YP_001111258.1	TA	2	0	n3	0.055	84	92.204	5.30664	0.228	0.678571	0.70184	0.0300994
Human polyomavirus 3	NC_009238	Major capsid protein VP1	YP_001111258.1	CA	2	0	n3	1	96	80.014	4.79644	0.428	0.520833	0.527709	0.0323235
Human polyomavirus 3	NC_009238	Major capsid protein VP1	YP_001111258.1	GA	2	0	n3	0	64	77.369	3.9432	0.106	0.671875	0.708672	0.028289
Human polyomavirus 3	NC_009238	large T antigen	YP_001111259.1	AA	2	1	n3	0.297	479	483.128	8.75269	1	0.613779	0.587418	0.00795645
Human polyomavirus 3	NC_009238	large T antigen	YP_001111259.1	AG	2	1	n3	1	256	229.331	7.75329	0.056	0.703125	0.733578	0.0191026
Human polyomavirus 3	NC_009238	large T antigen	YP_001111259.1	AC	2	1	n3	0.653	206	202.403	7.72105	0	0.68932	0.765089	0.0200589
Human polyomavirus 3	NC_009238	large T antigen	YP_001111259.1	AT	2	1	n3	0.007	340	366.138	10.8	1	0.635294	0.60116	0.00772823
Human polyomavirus 3	NC_009238	large T antigen	YP_001111259.1	GA	2	1	n3	0	179	212.027	6.85086	0.083	0.687151	0.710666	0.0169193
Human polyomavirus 3	NC_009238	large T antigen	YP_001111259.1	GG	2	1	n3	0.735	125	121.082	5.74433	0.17	0.832	0.855895	0.0257644
Human polyomavirus 3	NC_009238	large T antigen	YP_001111259.1	GC	2	1	n3	1	134	108.488	8.29565	0.005	0.69403	0.755945	0.0265583
Human polyomavirus 3	NC_009238	large T antigen	YP_001111259.1	GT	2	1	n3	0.653	206	202.403	7.72105	0.995	0.61165	0.568348	0.0163348
Human polyomavirus 3	NC_009238	large T antigen	YP_001111259.1	CA	2	1	n3	1	259	233.861	8.44439	0.291	0.532819	0.5414	0.0153424
Human polyomavirus 3	NC_009238	large T antigen	YP_001111259.1	CG	2	1	n3	0	4	59.726	8.8232	0	0.5	0.5	0
Human polyomavirus 3	NC_009238	large T antigen	YP_001111259.1	CC	2	1	n3	0.735	125	121.082	5.74433	0.527	0.768	0.764908	0.0275145
Human polyomavirus 3	NC_009238	large T antigen	YP_001111259.1	CT	2	1	n3	1	256	229.331	7.75329	0.453	0.542969	0.54488	0.0176207
Human polyomavirus 3	NC_009238	large T antigen	YP_001111259.1	TA	2	1	n3	0.817	364	351.984	12.8109	0.991	0.618132	0.601439	0.00699475
Human polyomavirus 3	NC_009238	large T antigen	YP_001111259.1	TG	2	1	n3	1	259	233.861	8.44439	0.057	0.799228	0.826823	0.0168361
Human polyomavirus 3	NC_009238	large T antigen	YP_001111259.1	TC	2	1	n3	0	179	212.027	6.85086	1	0.905028	0.782235	0.0196724
Human polyomavirus 3	NC_009238	large T antigen	YP_001111259.1	TT	2	1	n3	0.297	479	483.128	8.75269	0.014	0.626305	0.649432	0.010071
Human polyomavirus 3	NC_009238	large T antigen	YP_001111259.1	AAA	3	1	n3	0.422	183	184.137	8.35705	0.999	0.677596	0.613925	0.0166657
Human polyomavirus 3	NC_009238	large T antigen	YP_001111259.1	AAG	3	1	n3	0.998	108	92.345	5.80741	0.041	0.712963	0.771824	0.0346493
Human polyomavirus 3	NC_009238	large T antigen	YP_001111259.1	AAC	3	1	n3	0.671	78	74.919	5.78191	0.008	0.628205	0.723817	0.0406978
Human polyomavirus 3	NC_009238	large T antigen	YP_001111259.1	AAT	3	1	n3	0	109	130.727	6.35787	0.657	0.541284	0.531014	0.0220103
Human polyomavirus 3	NC_009238	large T antigen	YP_001111259.1	AGA	3	1	n3	0.183	78	83.181	6.22754	0.486	0.666667	0.665756	0.030862
Human polyomavirus 3	NC_009238	large T antigen	YP_001111259.1	AGG	3	1	n3	0.779	45	40.973	4.53015	0.501	0.8	0.794856	0.0535613
Human polyomavirus 3	NC_009238	large T antigen	YP_001111259.1	AGC	3	1	n3	1	56	35.646	5.24716	0.216	0.660714	0.712795	0.0649032
Human polyomavirus 3	NC_009238	large T antigen	YP_001111259.1	AGT	3	1	n3	0.89	77	69.531	5.61097	0.995	0.636364	0.54084	0.0369885
Human polyomavirus 3	NC_009238	large T antigen	YP_001111259.1	ACA	3	1	n3	0.921	83	74.203	5.75063	0.493	0.638554	0.636914	0.0355084
Human polyomavirus 3	NC_009238	large T antigen	YP_001111259.1	ACG	3	1	n3	0	3	17.613	3.85969	0.768	0.666667	0.584206	0.101908
Human polyomavirus 3	NC_009238	large T antigen	YP_001111259.1	ACC	3	1	n3	0.635	43	41.056	4.40986	0.105	0.767442	0.831734	0.0525905
Human polyomavirus 3	NC_009238	large T antigen	YP_001111259.1	ACT	3	1	n3	0.89	77	69.531	5.61097	0.54	0.61039	0.606733	0.0398201
Human polyomavirus 3	NC_009238	large T antigen	YP_001111259.1	ATA	3	1	n3	0.489	106	105.603	6.5256	0.874	0.839623	0.815716	0.0204725
Human polyomavirus 3	NC_009238	large T antigen	YP_001111259.1	ATG	3	1	n3	0.843	83	77.319	5.10894	0.049	0.891566	0.930082	0.0239689
Human polyomavirus 3	NC_009238	large T antigen	YP_001111259.1	ATC	3	1	n3	0.009	41	51.489	4.69168	0.995	0.926829	0.814555	0.0450167
Human polyomavirus 3	NC_009238	large T antigen	YP_001111259.1	ATT	3	1	n3	0	109	130.727	6.35787	0.115	0.66055	0.689685	0.0240694
Human polyomavirus 3	NC_009238	large T antigen	YP_001111259.1	GAA	3	1	n3	0.058	84	92.018	5.33664	0.001	0.369048	0.464339	0.0307923
Human polyomavirus 3	NC_009238	large T antigen	YP_001111259.1	GAG	3	1	n3	0.081	36	43.037	5.10036	0.356	0.638889	0.660628	0.0570223
Human polyomavirus 3	NC_009238	large T antigen	YP_001111259.1	GAC	3	1	n3	0.015	18	25.483	3.66575	0.006	0.444444	0.650887	0.0808486
Human polyomavirus 3	NC_009238	large T antigen	YP_001111259.1	GAT	3	1	n3	0.009	41	51.489	4.69168	0.059	0.390244	0.454661	0.0413195
Human polyomavirus 3	NC_009238	large T antigen	YP_001111259.1	GGA	3	1	n3	0.027	35	43.477	4.60038	0.23	0.485714	0.522673	0.0558389
Human polyomavirus 3	NC_009238	large T antigen	YP_001111259.1	GGG	3	1	n3	0.802	24	20.055	4.24876	0.028	0.583333	0.726048	0.0762512
Human polyomavirus 3	NC_009238	large T antigen	YP_001111259.1	GGC	3	1	n3	0.957	23	16.494	3.32655	0.674	0.652174	0.613523	0.102008
Human polyomavirus 3	NC_009238	large T antigen	YP_001111259.1	GGT	3	1	n3	0.635	43	41.056	4.40986	0.967	0.55814	0.456296	0.054636
Human polyomavirus 3	NC_009238	large T antigen	YP_001111259.1	GCA	3	1	n3	0.955	55	45.148	5.49564	0.963	0.618182	0.52309	0.0561655
Human polyomavirus 3	NC_009238	large T antigen	YP_001111259.1	GCG	3	1	n3	0	0	11.2	3.09903	0	0	0.457203	0.13622
Human polyomavirus 3	NC_009238	large T antigen	YP_001111259.1	GCC	3	1	n3	0.957	23	16.494	3.32655	0.231	0.652174	0.729416	0.100584
Human polyomavirus 3	NC_009238	large T antigen	YP_001111259.1	GCT	3	1	n3	1	56	35.646	5.24716	0.993	0.696429	0.540085	0.0712998
Human polyomavirus 3	NC_009238	large T antigen	YP_001111259.1	GTA	3	1	n3	0.276	65	67.857	5.7985	0.829	0.661538	0.623001	0.0391583
Human polyomavirus 3	NC_009238	large T antigen	YP_001111259.1	GTG	3	1	n3	0.99	45	34.144	4.29759	0.155	0.733333	0.795784	0.0596514
Human polyomavirus 3	NC_009238	large T antigen	YP_001111259.1	GTC	3	1	n3	0.015	18	25.483	3.66575	0.994	0.888889	0.67483	0.0824884
Human polyomavirus 3	NC_009238	large T antigen	YP_001111259.1	GTT	3	1	n3	0.671	78	74.919	5.78191	0.145	0.564103	0.602701	0.0369286
Human polyomavirus 3	NC_009238	large T antigen	YP_001111259.1	CAA	3	1	n3	0.274	84	87.376	6.50758	0.907	0.583333	0.535511	0.0362295
Human polyomavirus 3	NC_009238	large T antigen	YP_001111259.1	CAG	3	1	n3	0.999	47	35.022	4.08332	0.206	0.595745	0.646461	0.0613102
Human polyomavirus 3	NC_009238	large T antigen	YP_001111259.1	CAC	3	1	n3	0.99	45	34.144	4.29759	0.194	0.755556	0.803968	0.0575816
Human polyomavirus 3	NC_009238	large T antigen	YP_001111259.1	CAT	3	1	n3	0.843	83	77.319	5.10894	0.999	0.771084	0.681642	0.0256678
Human polyomavirus 3	NC_009238	large T antigen	YP_001111259.1	CGA	3	1	n3	0	0	19.876	4.61829	0	0	1	0
Human polyomavirus 3	NC_009238	large T antigen	YP_001111259.1	CGG	3	1	n3	0	1	11.037	3.16822	0	1	1	0
Human polyomavirus 3	NC_009238	large T antigen	YP_001111259.1	CGC	3	1	n3	0	0	11.2	3.09903	0	0	0.993312	0.0232213
Human polyomavirus 3	NC_009238	large T antigen	YP_001111259.1	CGT	3	1	n3	0	3	17.613	3.85969	0.627	1	0.949475	0.048678
Human polyomavirus 3	NC_009238	large T antigen	YP_001111259.1	CCA	3	1	n3	0.898	55	49.017	4.29729	0.214	0.509091	0.540864	0.0449263
Human polyomavirus 3	NC_009238	large T antigen	YP_001111259.1	CCG	3	1	n3	0	1	11.037	3.16822	0	0	0.436549	0.125339
Human polyomavirus 3	NC_009238	large T antigen	YP_001111259.1	CCC	3	1	n3	0.802	24	20.055	4.24876	0.962	0.875	0.715228	0.0877889
Human polyomavirus 3	NC_009238	large T antigen	YP_001111259.1	CCT	3	1	n3	0.779	45	40.973	4.53015	0.349	0.444444	0.468233	0.0631061
Human polyomavirus 3	NC_009238	large T antigen	YP_001111259.1	CTA	3	1	n3	0.827	65	58.927	5.95379	0.775	0.584615	0.552077	0.0424571
Human polyomavirus 3	NC_009238	large T antigen	YP_001111259.1	CTG	3	1	n3	0.999	47	35.022	4.08332	0.492	0.787234	0.789096	0.0576921
Human polyomavirus 3	NC_009238	large T antigen	YP_001111259.1	CTC	3	1	n3	0.081	36	43.037	5.10036	0.992	0.916667	0.78154	0.0531055
Human polyomavirus 3	NC_009238	large T antigen	YP_001111259.1	CTT	3	1	n3	0.998	108	92.345	5.80741	0.82	0.638889	0.607509	0.0341161
Human polyomavirus 3	NC_009238	large T antigen	YP_001111259.1	TAA	3	1	n3	0.916	128	119.597	5.84813	0.893	0.703125	0.678213	0.0204176
Human polyomavirus 3	NC_009238	large T antigen	YP_001111259.1	TAG	3	1	n3	0.827	65	58.927	5.95379	0.67	0.8	0.78197	0.0395012
Human polyomavirus 3	NC_009238	large T antigen	YP_001111259.1	TAC	3	1	n3	0.276	65	67.857	5.7985	0.105	0.784615	0.835587	0.0390651
Human polyomavirus 3	NC_009238	large T antigen	YP_001111259.1	TAT	3	1	n3	0.489	106	105.603	6.5256	0.817	0.716981	0.695701	0.0230598
Human polyomavirus 3	NC_009238	large T antigen	YP_001111259.1	TGA	3	1	n3	0.502	66	65.493	4.95338	0.675	0.818182	0.803175	0.0332752
Human polyomavirus 3	NC_009238	large T antigen	YP_001111259.1	TGG	3	1	n3	0.898	55	49.017	4.29729	0.879	0.963636	0.928409	0.0334347
Human polyomavirus 3	NC_009238	large T antigen	YP_001111259.1	TGC	3	1	n3	0.955	55	45.148	5.49564	0.204	0.745455	0.785114	0.0456521
Human polyomavirus 3	NC_009238	large T antigen	YP_001111259.1	TGT	3	1	n3	0.921	83	74.203	5.75063	0.851	0.60241	0.563475	0.0359308
Human polyomavirus 3	NC_009238	large T antigen	YP_001111259.1	TCA	3	1	n3	0.502	66	65.493	4.95338	0.015	0.348485	0.444821	0.0415449
Human polyomavirus 3	NC_009238	large T antigen	YP_001111259.1	TCG	3	1	n3	0	0	19.876	4.61829	0	0	0.48435	0.0886975
Human polyomavirus 3	NC_009238	large T antigen	YP_001111259.1	TCC	3	1	n3	0.027	35	43.477	4.60038	0.71	0.771429	0.74002	0.0540467
Human polyomavirus 3	NC_009238	large T antigen	YP_001111259.1	TCT	3	1	n3	0.183	78	83.181	6.22754	0	0.423077	0.530416	0.0340993
Human polyomavirus 3	NC_009238	large T antigen	YP_001111259.1	TTA	3	1	n3	0.916	128	119.597	5.84813	0.607	0.429688	0.424606	0.0196071
Human polyomavirus 3	NC_009238	large T antigen	YP_001111259.1	TTG	3	1	n3	0.274	84	87.376	6.50758	0.316	0.75	0.764482	0.0339109
Human polyomavirus 3	NC_009238	large T antigen	YP_001111259.1	TTC	3	1	n3	0.058	84	92.018	5.33664	0.998	0.892857	0.796028	0.0333822
Human polyomavirus 3	NC_009238	large T antigen	YP_001111259.1	TTT	3	1	n3	0.422	183	184.137	8.35705	0.011	0.628415	0.664301	0.0168199
Human polyomavirus 3	NC_009238	large T antigen	YP_001111259.1	WRC	3	1	n3	1	254	223.57	7.58176	0	0.700787	0.767443	0.0193543
Human polyomavirus 3	NC_009238	large T antigen	YP_001111259.1	SYC	3	1	n3	0.237	101	105.069	6.41141	0.999	0.841584	0.733642	0.0351646
Human polyomavirus 3	NC_009238	large T antigen	YP_001111259.1	WA	2	1	n3	0.762	843	835.112	10.3238	1	0.615658	0.593309	0.00523734
Human polyomavirus 3	NC_009238	large T antigen	YP_001111259.1	WA	2	0	n3	0.953	475	463.483	6.62085	0.985	0.669474	0.652897	0.00783942
Human polyomavirus 3	NC_009238	large T antigen	YP_001111259.1	AA	2	0	n3	0.803	293	287.491	5.89015	0.953	0.651877	0.636564	0.0093944
Human polyomavirus 3	NC_009238	large T antigen	YP_001111259.1	TA	2	0	n3	0.817	182	175.992	6.40546	0.818	0.697802	0.679651	0.019568
Human polyomavirus 3	NC_009238	large T antigen	YP_001111259.1	CA	2	0	n3	0.82	105	99.693	5.34497	0.931	0.67619	0.633269	0.0282168
Human polyomavirus 3	NC_009238	large T antigen	YP_001111259.1	GA	2	0	n3	0	126	142.824	4.89112	0.124	0.769841	0.791435	0.0179741
Human polyomavirus 6	NC_014406	large T antigen	YP_003848919.1	AA	2	1	n3	0.301	393	397.051	8.82601	0.875	0.587786	0.574429	0.0112679
Human polyomavirus 6	NC_014406	large T antigen	YP_003848919.1	AG	2	1	n3	0.962	270	254.985	8.34295	0.003	0.622222	0.676726	0.0192795
Human polyomavirus 6	NC_014406	large T antigen	YP_003848919.1	AC	2	1	n3	0.004	196	218.54	8.12529	0.49	0.72449	0.725578	0.0182549
Human polyomavirus 6	NC_014406	large T antigen	YP_003848919.1	AT	2	1	n3	0.821	344	332.424	11.5168	0.437	0.616279	0.618075	0.00866325
Human polyomavirus 6	NC_014406	large T antigen	YP_003848919.1	GA	2	1	n3	0	203	238.061	7.46989	0.249	0.714286	0.725355	0.0164555
Human polyomavirus 6	NC_014406	large T antigen	YP_003848919.1	GG	2	1	n3	1	209	177.859	7.24935	0.249	0.813397	0.826175	0.0197127
Human polyomavirus 6	NC_014406	large T antigen	YP_003848919.1	GC	2	1	n3	0.999	198	171.54	8.82431	0.002	0.722222	0.771508	0.0175558
Human polyomavirus 6	NC_014406	large T antigen	YP_003848919.1	GT	2	1	n3	0.004	196	218.54	8.12529	0.953	0.647959	0.61979	0.0168902
Human polyomavirus 6	NC_014406	large T antigen	YP_003848919.1	CA	2	1	n3	1	319	270.3	8.85517	0.49	0.60815	0.608752	0.0148274
Human polyomavirus 6	NC_014406	large T antigen	YP_003848919.1	CG	2	1	n3	0	8	102.856	10.4592	1	0.75	0.519649	0.00203059
Human polyomavirus 6	NC_014406	large T antigen	YP_003848919.1	CC	2	1	n3	1	209	177.859	7.24935	0	0.593301	0.675598	0.0220123
Human polyomavirus 6	NC_014406	large T antigen	YP_003848919.1	CT	2	1	n3	0.962	270	254.985	8.34295	0.753	0.540741	0.529065	0.0173153
Human polyomavirus 6	NC_014406	large T antigen	YP_003848919.1	TA	2	1	n3	0.198	288	297.588	12.847	0.864	0.607639	0.599421	0.00754831
Human polyomavirus 6	NC_014406	large T antigen	YP_003848919.1	TG	2	1	n3	1	319	270.3	8.85517	0	0.733542	0.794938	0.0156254
Human polyomavirus 6	NC_014406	large T antigen	YP_003848919.1	TC	2	1	n3	0	203	238.061	7.46989	1	0.832512	0.743183	0.0190583
Human polyomavirus 6	NC_014406	large T antigen	YP_003848919.1	TT	2	1	n3	0.301	393	397.051	8.82601	0.151	0.664122	0.677378	0.0138992
Human polyomavirus 6	NC_014406	large T antigen	YP_003848919.1	AAA	3	1	n3	0.852	140	130.811	8.48005	0.983	0.628571	0.578225	0.0241184
Human polyomavirus 6	NC_014406	large T antigen	YP_003848919.1	AAG	3	1	n3	0.164	87	92.527	6.16549	0.03	0.643678	0.711561	0.0361563
Human polyomavirus 6	NC_014406	large T antigen	YP_003848919.1	AAC	3	1	n3	0.001	55	70.408	5.8237	0.09	0.654545	0.710554	0.0412942
Human polyomavirus 6	NC_014406	large T antigen	YP_003848919.1	AAT	3	1	n3	0.888	110	102.305	6.17171	0.675	0.609091	0.595856	0.0291189
Human polyomavirus 6	NC_014406	large T antigen	YP_003848919.1	AGA	3	1	n3	0.015	69	82.291	6.31113	0.379	0.637681	0.648898	0.033742
Human polyomavirus 6	NC_014406	large T antigen	YP_003848919.1	AGG	3	1	n3	1	78	58.79	5.14061	0.323	0.74359	0.763418	0.0446818
Human polyomavirus 6	NC_014406	large T antigen	YP_003848919.1	AGC	3	1	n3	0.999	71	53.356	5.55061	0.214	0.788732	0.823147	0.0444536
Human polyomavirus 6	NC_014406	large T antigen	YP_003848919.1	AGT	3	1	n3	0.048	52	60.548	5.59283	0.969	0.769231	0.691148	0.0406393
Human polyomavirus 6	NC_014406	large T antigen	YP_003848919.1	ACA	3	1	n3	0.999	100	82.477	6.13184	0.357	0.68	0.692817	0.0345878
Human polyomavirus 6	NC_014406	large T antigen	YP_003848919.1	ACG	3	1	n3	0	2	27.95	4.70378	1	1	0.578747	0.0743109
Human polyomavirus 6	NC_014406	large T antigen	YP_003848919.1	ACC	3	1	n3	0.107	42	47.565	4.82574	0.004	0.595238	0.735061	0.0546089
Human polyomavirus 6	NC_014406	large T antigen	YP_003848919.1	ACT	3	1	n3	0.048	52	60.548	5.59283	0.017	0.480769	0.579047	0.0445843
Human polyomavirus 6	NC_014406	large T antigen	YP_003848919.1	ATA	3	1	n3	0.502	79	78.561	6.22979	0.585	0.78481	0.777903	0.0301989
Human polyomavirus 6	NC_014406	large T antigen	YP_003848919.1	ATG	3	1	n3	0.99	93	80.309	5.61084	0.189	0.88172	0.905396	0.0261983
Human polyomavirus 6	NC_014406	large T antigen	YP_003848919.1	ATC	3	1	n3	0.042	61	70.249	5.68621	0.909	0.836066	0.78261	0.0401748
Human polyomavirus 6	NC_014406	large T antigen	YP_003848919.1	ATT	3	1	n3	0.888	110	102.305	6.17171	0.599	0.736364	0.728116	0.030268
Human polyomavirus 6	NC_014406	large T antigen	YP_003848919.1	GAA	3	1	n3	0.083	72	78.869	5.3712	0.018	0.458333	0.539365	0.0354785
Human polyomavirus 6	NC_014406	large T antigen	YP_003848919.1	GAG	3	1	n3	0.013	39	49.736	5.57264	0.383	0.615385	0.630426	0.0535862
Human polyomavirus 6	NC_014406	large T antigen	YP_003848919.1	GAC	3	1	n3	0.018	31	39.207	4.41114	0	0.290323	0.521662	0.0655031
Human polyomavirus 6	NC_014406	large T antigen	YP_003848919.1	GAT	3	1	n3	0.042	61	70.249	5.68621	0.114	0.409836	0.451251	0.0344159
Human polyomavirus 6	NC_014406	large T antigen	YP_003848919.1	GGA	3	1	n3	0.769	63	58.534	5.25327	0.466	0.619048	0.621612	0.0462322
Human polyomavirus 6	NC_014406	large T antigen	YP_003848919.1	GGG	3	1	n3	0.945	50	39.735	5.92121	0.683	0.76	0.733607	0.0537394
Human polyomavirus 6	NC_014406	large T antigen	YP_003848919.1	GGC	3	1	n3	1	54	32.025	4.5211	0.429	0.666667	0.674147	0.0678725
Human polyomavirus 6	NC_014406	large T antigen	YP_003848919.1	GGT	3	1	n3	0.107	42	47.565	4.82574	1	0.714286	0.522646	0.0543549
Human polyomavirus 6	NC_014406	large T antigen	YP_003848919.1	GCA	3	1	n3	0.885	71	63.173	6.2985	0.925	0.619718	0.55304	0.0478884
Human polyomavirus 6	NC_014406	large T antigen	YP_003848919.1	GCG	3	1	n3	0	2	22.986	4.22916	1	1	0.412162	0.0875877
Human polyomavirus 6	NC_014406	large T antigen	YP_003848919.1	GCC	3	1	n3	1	54	32.025	4.5211	0.194	0.5	0.554362	0.0748775
Human polyomavirus 6	NC_014406	large T antigen	YP_003848919.1	GCT	3	1	n3	0.999	71	53.356	5.55061	0.972	0.521127	0.418923	0.0558742
Human polyomavirus 6	NC_014406	large T antigen	YP_003848919.1	GTA	3	1	n3	0.384	61	62.374	5.8186	0.061	0.47541	0.541343	0.0422969
Human polyomavirus 6	NC_014406	large T antigen	YP_003848919.1	GTG	3	1	n3	0.645	49	46.551	5.2082	0.02	0.612245	0.719483	0.0547642
Human polyomavirus 6	NC_014406	large T antigen	YP_003848919.1	GTC	3	1	n3	0.018	31	39.207	4.41114	0.996	0.903226	0.723878	0.0638062
Human polyomavirus 6	NC_014406	large T antigen	YP_003848919.1	GTT	3	1	n3	0.001	55	70.408	5.8237	0.001	0.545455	0.659346	0.0410034
Human polyomavirus 6	NC_014406	large T antigen	YP_003848919.1	CAA	3	1	n3	0.593	91	89.014	6.71519	0.817	0.505495	0.469425	0.0387091
Human polyomavirus 6	NC_014406	large T antigen	YP_003848919.1	CAG	3	1	n3	1	86	54.426	5.29439	0.181	0.534884	0.577626	0.0478249
Human polyomavirus 6	NC_014406	large T antigen	YP_003848919.1	CAC	3	1	n3	0.645	49	46.551	5.2082	0.988	0.877551	0.763851	0.0501622
Human polyomavirus 6	NC_014406	large T antigen	YP_003848919.1	CAT	3	1	n3	0.99	93	80.309	5.61084	0.762	0.731183	0.713374	0.0283285
Human polyomavirus 6	NC_014406	large T antigen	YP_003848919.1	CGA	3	1	n3	0	2	30.315	4.99497	0	0.5	0.956302	0.0270011
Human polyomavirus 6	NC_014406	large T antigen	YP_003848919.1	CGG	3	1	n3	0	2	21.605	4.09206	0.501	1	0.971138	0.0339396
Human polyomavirus 6	NC_014406	large T antigen	YP_003848919.1	CGC	3	1	n3	0	2	22.986	4.22916	0	0	0.95428	0.0395639
Human polyomavirus 6	NC_014406	large T antigen	YP_003848919.1	CGT	3	1	n3	0	2	27.95	4.70378	0	0.5	0.910058	0.0455668
Human polyomavirus 6	NC_014406	large T antigen	YP_003848919.1	CCA	3	1	n3	1	79	57.729	4.76566	0.76	0.708861	0.678388	0.0440099
Human polyomavirus 6	NC_014406	large T antigen	YP_003848919.1	CCG	3	1	n3	0	2	21.605	4.09206	0.108	0.5	0.587687	0.084993
Human polyomavirus 6	NC_014406	large T antigen	YP_003848919.1	CCC	3	1	n3	0.945	50	39.735	5.92121	0.515	0.7	0.696693	0.0596201
Human polyomavirus 6	NC_014406	large T antigen	YP_003848919.1	CCT	3	1	n3	1	78	58.79	5.14061	0.907	0.641026	0.572927	0.0511763
Human polyomavirus 6	NC_014406	large T antigen	YP_003848919.1	CTA	3	1	n3	0.434	58	58.296	6.32269	0.374	0.586207	0.599114	0.0419712
Human polyomavirus 6	NC_014406	large T antigen	YP_003848919.1	CTG	3	1	n3	1	86	54.426	5.29439	0.067	0.732558	0.799782	0.0446936
Human polyomavirus 6	NC_014406	large T antigen	YP_003848919.1	CTC	3	1	n3	0.013	39	49.736	5.57264	1	0.897436	0.747892	0.0495296
Human polyomavirus 6	NC_014406	large T antigen	YP_003848919.1	CTT	3	1	n3	0.164	87	92.527	6.16549	0.882	0.747126	0.704314	0.0337586
Human polyomavirus 6	NC_014406	large T antigen	YP_003848919.1	TAA	3	1	n3	0.068	90	98.357	6.08815	0.761	0.711111	0.691431	0.0258794
Human polyomavirus 6	NC_014406	large T antigen	YP_003848919.1	TAG	3	1	n3	0.434	58	58.296	6.32269	0.226	0.724138	0.754712	0.0422097
Human polyomavirus 6	NC_014406	large T antigen	YP_003848919.1	TAC	3	1	n3	0.384	61	62.374	5.8186	0.862	0.885246	0.843045	0.0372309
Human polyomavirus 6	NC_014406	large T antigen	YP_003848919.1	TAT	3	1	n3	0.502	79	78.561	6.22979	0.059	0.64557	0.692963	0.0299211
Human polyomavirus 6	NC_014406	large T antigen	YP_003848919.1	TGA	3	1	n3	0.622	69	66.921	5.77865	0.988	0.884058	0.804135	0.0340057
Human polyomavirus 6	NC_014406	large T antigen	YP_003848919.1	TGG	3	1	n3	1	79	57.729	4.76566	0.604	0.911392	0.900421	0.0342711
Human polyomavirus 6	NC_014406	large T antigen	YP_003848919.1	TGC	3	1	n3	0.885	71	63.173	6.2985	0.588	0.71831	0.710511	0.0374608
Human polyomavirus 6	NC_014406	large T antigen	YP_003848919.1	TGT	3	1	n3	0.999	100	82.477	6.13184	0.861	0.56	0.523183	0.0345927
Human polyomavirus 6	NC_014406	large T antigen	YP_003848919.1	TCA	3	1	n3	0.622	69	66.921	5.77865	0.003	0.376812	0.496673	0.0431651
Human polyomavirus 6	NC_014406	large T antigen	YP_003848919.1	TCG	3	1	n3	0	2	30.315	4.99497	0.455	0.5	0.49823	0.0704224
Human polyomavirus 6	NC_014406	large T antigen	YP_003848919.1	TCC	3	1	n3	0.769	63	58.534	5.25327	0.023	0.587302	0.680677	0.0462939
Human polyomavirus 6	NC_014406	large T antigen	YP_003848919.1	TCT	3	1	n3	0.015	69	82.291	6.31113	0.143	0.492754	0.530874	0.0372377
Human polyomavirus 6	NC_014406	large T antigen	YP_003848919.1	TTA	3	1	n3	0.068	90	98.357	6.08815	0.986	0.555556	0.493648	0.0261646
Human polyomavirus 6	NC_014406	large T antigen	YP_003848919.1	TTG	3	1	n3	0.593	91	89.014	6.71519	0.008	0.648352	0.732914	0.0337115
Human polyomavirus 6	NC_014406	large T antigen	YP_003848919.1	TTC	3	1	n3	0.083	72	78.869	5.3712	0.891	0.763889	0.715652	0.0394432
Human polyomavirus 6	NC_014406	large T antigen	YP_003848919.1	TTT	3	1	n3	0.852	140	130.811	8.48005	0.125	0.607143	0.633389	0.0226757
Human polyomavirus 6	NC_014406	large T antigen	YP_003848919.1	WRC	3	1	n3	0.836	258	249.311	8.56565	0.406	0.763566	0.767331	0.017697
Human polyomavirus 6	NC_014406	large T antigen	YP_003848919.1	SYC	3	1	n3	0.944	174	160.703	8.01953	0.846	0.718391	0.690126	0.0277053
Human polyomavirus 6	NC_014406	large T antigen	YP_003848919.1	WA	2	1	n3	0.095	681	694.639	11.4936	0.947	0.596182	0.585103	0.00673968
Human polyomavirus 6	NC_014406	large T antigen	YP_003848919.1	WA	2	0	n3	0.693	380	375.924	7.15348	0.516	0.660526	0.660319	0.0101437
Human polyomavirus 6	NC_014406	large T antigen	YP_003848919.1	AA	2	0	n3	0.923	236	227.13	6.08039	0.74	0.644068	0.634894	0.0138394
Human polyomavirus 6	NC_014406	large T antigen	YP_003848919.1	TA	2	0	n3	0.198	144	148.794	6.42352	0.303	0.6875	0.699255	0.0224815
Human polyomavirus 6	NC_014406	large T antigen	YP_003848919.1	CA	2	0	n3	0.938	132	121.908	6.1439	0.849	0.681818	0.654724	0.0260102
Human polyomavirus 6	NC_014406	large T antigen	YP_003848919.1	GA	2	0	n3	0.003	131	145.168	5.10292	0.528	0.824427	0.824076	0.0197704
Human polyomavirus 6	NC_014406	small T antigen	YP_003848920.1	AA	2	1	n3	0.699	113	110	4.74679	0.664	0.566372	0.557023	0.0209425
Human polyomavirus 6	NC_014406	small T antigen	YP_003848920.1	AG	2	1	n3	0.885	81	75.228	4.32736	0.171	0.530864	0.561477	0.0342323
Human polyomavirus 6	NC_014406	small T antigen	YP_003848920.1	AC	2	1	n3	0.001	50	61.568	4.50415	0.908	0.78	0.735941	0.0338836
Human polyomavirus 6	NC_014406	small T antigen	YP_003848920.1	AT	2	1	n3	0.628	78	75.204	5.65742	0.491	0.717949	0.718198	0.023614
Human polyomavirus 6	NC_014406	small T antigen	YP_003848920.1	GA	2	1	n3	0.147	66	70.468	4.57548	0.541	0.742424	0.739222	0.0306818
Human polyomavirus 6	NC_014406	small T antigen	YP_003848920.1	GG	2	1	n3	0.995	82	70.548	3.95395	0.108	0.768293	0.807825	0.0315801
Human polyomavirus 6	NC_014406	small T antigen	YP_003848920.1	GC	2	1	n3	0.738	52	47.416	5.7816	0.196	0.615385	0.635627	0.0262837
Human polyomavirus 6	NC_014406	small T antigen	YP_003848920.1	GT	2	1	n3	0.001	50	61.568	4.50415	0.788	0.62	0.595101	0.0309076
Human polyomavirus 6	NC_014406	small T antigen	YP_003848920.1	CA	2	1	n3	0.836	81	76.492	4.11363	0.195	0.777778	0.800518	0.027537
Human polyomavirus 6	NC_014406	small T antigen	YP_003848920.1	CG	2	1	n3	0	6	27.732	4.88346	1	1	0.611774	0.0210178
Human polyomavirus 6	NC_014406	small T antigen	YP_003848920.1	CC	2	1	n3	0.995	82	70.548	3.95395	0.012	0.670732	0.742124	0.0339279
Human polyomavirus 6	NC_014406	small T antigen	YP_003848920.1	CT	2	1	n3	0.885	81	75.228	4.32736	0.653	0.666667	0.652993	0.0322804
Human polyomavirus 6	NC_014406	small T antigen	YP_003848920.1	TA	2	1	n3	0.26	62	65.04	6.1298	0.573	0.596774	0.593575	0.0191509
Human polyomavirus 6	NC_014406	small T antigen	YP_003848920.1	TG	2	1	n3	0.836	81	76.492	4.11363	0.351	0.753086	0.763273	0.0292519
Human polyomavirus 6	NC_014406	small T antigen	YP_003848920.1	TC	2	1	n3	0.147	66	70.468	4.57548	0.906	0.712121	0.664877	0.0349413
Human polyomavirus 6	NC_014406	small T antigen	YP_003848920.1	TT	2	1	n3	0.699	113	110	4.74679	0.108	0.646018	0.677648	0.0261922
Human polyomavirus 6	NC_014406	small T antigen	YP_003848920.1	AAA	3	1	n3	0.617	41	39.198	4.74898	0.638	0.609756	0.59254	0.0480065
Human polyomavirus 6	NC_014406	small T antigen	YP_003848920.1	AAG	3	1	n3	0.56	30	28.978	3.5796	0.266	0.566667	0.602392	0.0616902
Human polyomavirus 6	NC_014406	small T antigen	YP_003848920.1	AAC	3	1	n3	0.13	16	18.784	2.92973	0.869	0.875	0.784917	0.0740218
Human polyomavirus 6	NC_014406	small T antigen	YP_003848920.1	AAT	3	1	n3	0.763	25	22.04	3.3625	0.737	0.8	0.75466	0.0653952
Human polyomavirus 6	NC_014406	small T antigen	YP_003848920.1	AGA	3	1	n3	0.145	21	24.812	3.96594	0.874	0.761905	0.689954	0.062826
Human polyomavirus 6	NC_014406	small T antigen	YP_003848920.1	AGG	3	1	n3	0.997	29	19.718	3.07546	0.166	0.62069	0.70529	0.0810978
Human polyomavirus 6	NC_014406	small T antigen	YP_003848920.1	AGC	3	1	n3	0.911	18	13.527	3.04586	0.607	0.722222	0.692084	0.102768
Human polyomavirus 6	NC_014406	small T antigen	YP_003848920.1	AGT	3	1	n3	0.057	13	17.171	2.92707	0.691	0.692308	0.652735	0.0827218
Human polyomavirus 6	NC_014406	small T antigen	YP_003848920.1	ACA	3	1	n3	0.403	17	17.261	2.84199	0.026	0.705882	0.828607	0.0648564
Human polyomavirus 6	NC_014406	small T antigen	YP_003848920.1	ACG	3	1	n3	0.007	2	6.454	2.20633	0.925	1	0.664265	0.166624
Human polyomavirus 6	NC_014406	small T antigen	YP_003848920.1	ACC	3	1	n3	0.143	18	20.682	2.90222	0.262	0.777778	0.816772	0.0659125
Human polyomavirus 6	NC_014406	small T antigen	YP_003848920.1	ACT	3	1	n3	0.057	13	17.171	2.92707	0.327	0.615385	0.648863	0.0891549
Human polyomavirus 6	NC_014406	small T antigen	YP_003848920.1	ATA	3	1	n3	0.185	13	15.229	3.00476	0.13	0.538462	0.638329	0.0946884
Human polyomavirus 6	NC_014406	small T antigen	YP_003848920.1	ATG	3	1	n3	0.231	19	20.791	2.91844	0.667	0.842105	0.814379	0.0630476
Human polyomavirus 6	NC_014406	small T antigen	YP_003848920.1	ATC	3	1	n3	0.852	20	16.144	3.23501	0.884	0.75	0.62538	0.0978364
Human polyomavirus 6	NC_014406	small T antigen	YP_003848920.1	ATT	3	1	n3	0.763	25	22.04	3.3625	0.249	0.52	0.565352	0.0808138
Human polyomavirus 6	NC_014406	small T antigen	YP_003848920.1	GAA	3	1	n3	0.796	25	21.947	2.9682	0.882	0.64	0.551324	0.074688
Human polyomavirus 6	NC_014406	small T antigen	YP_003848920.1	GAG	3	1	n3	0.235	15	16.731	3.13889	0.131	0.466667	0.565445	0.0947422
Human polyomavirus 6	NC_014406	small T antigen	YP_003848920.1	GAC	3	1	n3	0	6	15.646	2.74894	0.446	0.666667	0.668622	0.0890366
Human polyomavirus 6	NC_014406	small T antigen	YP_003848920.1	GAT	3	1	n3	0.852	20	16.144	3.23501	0.045	0.5	0.609199	0.0764844
Human polyomavirus 6	NC_014406	small T antigen	YP_003848920.1	GGA	3	1	n3	0.948	24	18.588	2.85241	0.301	0.666667	0.699829	0.0800417
Human polyomavirus 6	NC_014406	small T antigen	YP_003848920.1	GGG	3	1	n3	0.928	24	18.982	2.98893	0.682	0.833333	0.79591	0.0737421
Human polyomavirus 6	NC_014406	small T antigen	YP_003848920.1	GGC	3	1	n3	0.884	16	12.296	2.6594	0.883	0.75	0.606576	0.110541
Human polyomavirus 6	NC_014406	small T antigen	YP_003848920.1	GGT	3	1	n3	0.143	18	20.682	2.90222	0.689	0.666667	0.628491	0.0684283
Human polyomavirus 6	NC_014406	small T antigen	YP_003848920.1	GCA	3	1	n3	0.38	16	16.649	2.91235	0.767	0.9375	0.888628	0.0618963
Human polyomavirus 6	NC_014406	small T antigen	YP_003848920.1	GCG	3	1	n3	0.021	2	4.944	1.83762	0.805611	1	0.721943	0.207004
Human polyomavirus 6	NC_014406	small T antigen	YP_003848920.1	GCC	3	1	n3	0.884	16	12.296	2.6594	0.297	0.6875	0.736077	0.112192
Human polyomavirus 6	NC_014406	small T antigen	YP_003848920.1	GCT	3	1	n3	0.911	18	13.527	3.04586	0.453	0.722222	0.727595	0.0971729
Human polyomavirus 6	NC_014406	small T antigen	YP_003848920.1	GTA	3	1	n3	0.454	12	11.912	2.58887	0.802	0.75	0.655537	0.10154
Human polyomavirus 6	NC_014406	small T antigen	YP_003848920.1	GTG	3	1	n3	0.561	16	15.226	2.57739	0.061	0.75	0.858704	0.0753107
Human polyomavirus 6	NC_014406	small T antigen	YP_003848920.1	GTC	3	1	n3	0	6	15.646	2.74894	0.832	0.833333	0.738274	0.092619
Human polyomavirus 6	NC_014406	small T antigen	YP_003848920.1	GTT	3	1	n3	0.13	16	18.784	2.92973	0.008	0.5625	0.746568	0.0761165
Human polyomavirus 6	NC_014406	small T antigen	YP_003848920.1	CAA	3	1	n3	0.408	23	23.392	3.53586	0.097	0.26087	0.353232	0.0776434
Human polyomavirus 6	NC_014406	small T antigen	YP_003848920.1	CAG	3	1	n3	0.964	23	17.083	3.00768	0.906	0.521739	0.397489	0.0873846
Human polyomavirus 6	NC_014406	small T antigen	YP_003848920.1	CAC	3	1	n3	0.561	16	15.226	2.57739	0.745	0.75	0.687657	0.0848111
Human polyomavirus 6	NC_014406	small T antigen	YP_003848920.1	CAT	3	1	n3	0.231	19	20.791	2.91844	0.719	0.736842	0.697078	0.0639099
Human polyomavirus 6	NC_014406	small T antigen	YP_003848920.1	CGA	3	1	n3	0	1	9.207	2.61499	0	0	0.824257	0.105565
Human polyomavirus 6	NC_014406	small T antigen	YP_003848920.1	CGG	3	1	n3	0.001	1	7.127	2.18972	0	0	0.819956	0.131548
Human polyomavirus 6	NC_014406	small T antigen	YP_003848920.1	CGC	3	1	n3	0.021	2	4.944	1.83762	0	0	0.710879	0.188833
Human polyomavirus 6	NC_014406	small T antigen	YP_003848920.1	CGT	3	1	n3	0.007	2	6.454	2.20633	0	0	0.692642	0.16955
Human polyomavirus 6	NC_014406	small T antigen	YP_003848920.1	CCA	3	1	n3	0.869	28	24.721	2.53479	0.72	0.892857	0.862255	0.0522431
Human polyomavirus 6	NC_014406	small T antigen	YP_003848920.1	CCG	3	1	n3	0.001	1	7.127	2.18972	0.951952	1	0.65199	0.157525
Human polyomavirus 6	NC_014406	small T antigen	YP_003848920.1	CCC	3	1	n3	0.928	24	18.982	2.98893	0.412	0.708333	0.727405	0.0776393
Human polyomavirus 6	NC_014406	small T antigen	YP_003848920.1	CCT	3	1	n3	0.997	29	19.718	3.07546	0.613	0.655172	0.636197	0.0837614
Human polyomavirus 6	NC_014406	small T antigen	YP_003848920.1	CTA	3	1	n3	0.506	13	12.436	2.73275	0.905	0.692308	0.541595	0.109368
Human polyomavirus 6	NC_014406	small T antigen	YP_003848920.1	CTG	3	1	n3	0.964	23	17.083	3.00768	0.214	0.695652	0.765278	0.0857901
Human polyomavirus 6	NC_014406	small T antigen	YP_003848920.1	CTC	3	1	n3	0.235	15	16.731	3.13889	0.442	0.666667	0.668414	0.0926419
[truncated: 7,153 more rows]

## Sheet: gallid_hsv
species	accession	product	kinetics	proteinid	motif	mut position	strand	shuffle	below	observed	expected	expectedsd	reptrfrac below	reptrfrac observed	reptrfrac expected	reptrfrac expectedsd
Gallid alphaherpesvirus 2	NC_002229	CXC chemokine	Unknown	YP_001033918.1	AA	2	1	n3	0.044	57	63.77	4.32563	0.304	0.666667	0.676986	0.0283841
Gallid alphaherpesvirus 2	NC_002229	CXC chemokine	Unknown	YP_001033918.1	AG	2	1	n3	0.881	53	48.253	3.7276	0.371	0.54717	0.559656	0.0429825
Gallid alphaherpesvirus 2	NC_002229	CXC chemokine	Unknown	YP_001033918.1	AC	2	1	n3	0.838	51	46.929	3.65294	0.253	0.72549	0.750472	0.0404702
Gallid alphaherpesvirus 2	NC_002229	CXC chemokine	Unknown	YP_001033918.1	AT	2	1	n3	0.27	54	56.048	4.73347	0.631	0.777778	0.764611	0.0339365
Gallid alphaherpesvirus 2	NC_002229	CXC chemokine	Unknown	YP_001033918.1	GA	2	1	n3	0.231	49	51.422	4.19761	0.677	0.755102	0.73882	0.0379746
Gallid alphaherpesvirus 2	NC_002229	CXC chemokine	Unknown	YP_001033918.1	GG	2	1	n3	0.06	47	52.245	3.59124	0.886	0.808511	0.762895	0.0380847
Gallid alphaherpesvirus 2	NC_002229	CXC chemokine	Unknown	YP_001033918.1	GC	2	1	n3	0.701	42	38.404	5.09164	0.303	0.619048	0.633779	0.0324546
Gallid alphaherpesvirus 2	NC_002229	CXC chemokine	Unknown	YP_001033918.1	GT	2	1	n3	0.838	51	46.929	3.65294	0.266	0.647059	0.673851	0.0412985
Gallid alphaherpesvirus 2	NC_002229	CXC chemokine	Unknown	YP_001033918.1	CA	2	1	n3	0.974	61	51.982	4.4544	0.448	0.672131	0.674511	0.0387144
Gallid alphaherpesvirus 2	NC_002229	CXC chemokine	Unknown	YP_001033918.1	CG	2	1	n3	0.043	28	36.52	5.61939	0.913	0.607143	0.584208	0.0137403
Gallid alphaherpesvirus 2	NC_002229	CXC chemokine	Unknown	YP_001033918.1	CC	2	1	n3	0.06	47	52.245	3.59124	0.693	0.702128	0.681684	0.0410147
Gallid alphaherpesvirus 2	NC_002229	CXC chemokine	Unknown	YP_001033918.1	CT	2	1	n3	0.881	53	48.253	3.7276	0.241	0.622642	0.65359	0.0445199
Gallid alphaherpesvirus 2	NC_002229	CXC chemokine	Unknown	YP_001033918.1	TA	2	1	n3	0.462	48	47.826	6.3597	0.567	0.604167	0.597903	0.0295072
Gallid alphaherpesvirus 2	NC_002229	CXC chemokine	Unknown	YP_001033918.1	TG	2	1	n3	0.974	61	51.982	4.4544	0.109	0.590164	0.635603	0.0368412
Gallid alphaherpesvirus 2	NC_002229	CXC chemokine	Unknown	YP_001033918.1	TC	2	1	n3	0.231	49	51.422	4.19761	0.29	0.489796	0.509372	0.039007
Gallid alphaherpesvirus 2	NC_002229	CXC chemokine	Unknown	YP_001033918.1	TT	2	1	n3	0.044	57	63.77	4.32563	0.839	0.649123	0.611634	0.0351519
Gallid alphaherpesvirus 2	NC_002229	CXC chemokine	Unknown	YP_001033918.1	AAA	3	1	n3	0.319	18	19.361	3.92946	0.52	0.666667	0.653814	0.0707367
Gallid alphaherpesvirus 2	NC_002229	CXC chemokine	Unknown	YP_001033918.1	AAG	3	1	n3	0.151	13	14.948	2.34804	0.21	0.384615	0.459416	0.101357
Gallid alphaherpesvirus 2	NC_002229	CXC chemokine	Unknown	YP_001033918.1	AAC	3	1	n3	0.247	12	13.439	2.84223	0.033	0.416667	0.611404	0.103014
Gallid alphaherpesvirus 2	NC_002229	CXC chemokine	Unknown	YP_001033918.1	AAT	3	1	n3	0.202	14	16.022	2.84667	0.259	0.642857	0.688519	0.0821529
Gallid alphaherpesvirus 2	NC_002229	CXC chemokine	Unknown	YP_001033918.1	AGA	3	1	n3	0.458	16	15.819	2.99937	0.432	0.6875	0.697323	0.0823402
Gallid alphaherpesvirus 2	NC_002229	CXC chemokine	Unknown	YP_001033918.1	AGG	3	1	n3	0.694	16	14.096	2.77251	0.574	0.6875	0.662376	0.0927429
Gallid alphaherpesvirus 2	NC_002229	CXC chemokine	Unknown	YP_001033918.1	AGC	3	1	n3	0.29	8	8.687	2.17233	0.901	0.875	0.69358	0.136994
Gallid alphaherpesvirus 2	NC_002229	CXC chemokine	Unknown	YP_001033918.1	AGT	3	1	n3	0.892	13	9.651	2.3046	0.41	0.769231	0.786869	0.107599
Gallid alphaherpesvirus 2	NC_002229	CXC chemokine	Unknown	YP_001033918.1	ACA	3	1	n3	0.773	17	14.299	2.95357	0.6	0.647059	0.623702	0.0933186
Gallid alphaherpesvirus 2	NC_002229	CXC chemokine	Unknown	YP_001033918.1	ACG	3	1	n3	0.168	6	7.803	2.31694	0.701	0.5	0.393243	0.150948
Gallid alphaherpesvirus 2	NC_002229	CXC chemokine	Unknown	YP_001033918.1	ACC	3	1	n3	0.414	15	15.176	2.82719	0.757	0.733333	0.667641	0.0924405
Gallid alphaherpesvirus 2	NC_002229	CXC chemokine	Unknown	YP_001033918.1	ACT	3	1	n3	0.892	13	9.651	2.3046	0.681	0.538462	0.472987	0.127919
Gallid alphaherpesvirus 2	NC_002229	CXC chemokine	Unknown	YP_001033918.1	ATA	3	1	n3	0.743	17	14.519	3.05183	0.199	0.588235	0.667694	0.0991254
Gallid alphaherpesvirus 2	NC_002229	CXC chemokine	Unknown	YP_001033918.1	ATG	3	1	n3	0.137	9	10.99	2.23739	0.798	0.777778	0.685529	0.104153
Gallid alphaherpesvirus 2	NC_002229	CXC chemokine	Unknown	YP_001033918.1	ATC	3	1	n3	0.37	13	13.517	2.96205	0.21	0.384615	0.464001	0.105
Gallid alphaherpesvirus 2	NC_002229	CXC chemokine	Unknown	YP_001033918.1	ATT	3	1	n3	0.202	14	16.022	2.84667	0.287	0.428571	0.475352	0.102064
Gallid alphaherpesvirus 2	NC_002229	CXC chemokine	Unknown	YP_001033918.1	GAA	3	1	n3	0.163	13	15.001	2.6205	0.033	0.615385	0.762856	0.0810812
Gallid alphaherpesvirus 2	NC_002229	CXC chemokine	Unknown	YP_001033918.1	GAG	3	1	n3	0.41	11	11.002	2.40666	0.926	0.727273	0.57179	0.107744
Gallid alphaherpesvirus 2	NC_002229	CXC chemokine	Unknown	YP_001033918.1	GAC	3	1	n3	0.451	11	10.902	2.66616	0.292	0.727273	0.777348	0.106541
Gallid alphaherpesvirus 2	NC_002229	CXC chemokine	Unknown	YP_001033918.1	GAT	3	1	n3	0.37	13	13.517	2.96205	0.855	0.846154	0.760138	0.0789157
Gallid alphaherpesvirus 2	NC_002229	CXC chemokine	Unknown	YP_001033918.1	GGA	3	1	n3	0.171	12	14.291	2.90522	0.584	0.666667	0.634768	0.100381
Gallid alphaherpesvirus 2	NC_002229	CXC chemokine	Unknown	YP_001033918.1	GGG	3	1	n3	0.066	8	12.291	3.24227	0.918	0.75	0.602285	0.100747
Gallid alphaherpesvirus 2	NC_002229	CXC chemokine	Unknown	YP_001033918.1	GGC	3	1	n3	0.647	12	10.487	2.57795	0.052	0.333333	0.495977	0.117621
Gallid alphaherpesvirus 2	NC_002229	CXC chemokine	Unknown	YP_001033918.1	GGT	3	1	n3	0.414	15	15.176	2.82719	0.347	0.6	0.636343	0.0916513
Gallid alphaherpesvirus 2	NC_002229	CXC chemokine	Unknown	YP_001033918.1	GCA	3	1	n3	0.777	15	12.513	2.85444	0.946	0.933333	0.808599	0.0895507
Gallid alphaherpesvirus 2	NC_002229	CXC chemokine	Unknown	YP_001033918.1	GCG	3	1	n3	0.485	7	6.717	2.26206	0.0640641	0.428571	0.659286	0.154093
Gallid alphaherpesvirus 2	NC_002229	CXC chemokine	Unknown	YP_001033918.1	GCC	3	1	n3	0.647	12	10.487	2.57795	0.776	0.833333	0.72745	0.127501
Gallid alphaherpesvirus 2	NC_002229	CXC chemokine	Unknown	YP_001033918.1	GCT	3	1	n3	0.29	8	8.687	2.17233	0.051	0.5	0.68483	0.131794
Gallid alphaherpesvirus 2	NC_002229	CXC chemokine	Unknown	YP_001033918.1	GTA	3	1	n3	0.648	12	10.541	2.75759	0.234	0.416667	0.492408	0.117396
Gallid alphaherpesvirus 2	NC_002229	CXC chemokine	Unknown	YP_001033918.1	GTG	3	1	n3	0.903	16	12.047	2.77791	0.363	0.5	0.516799	0.112752
Gallid alphaherpesvirus 2	NC_002229	CXC chemokine	Unknown	YP_001033918.1	GTC	3	1	n3	0.451	11	10.902	2.66616	0.9	0.636364	0.467999	0.129741
Gallid alphaherpesvirus 2	NC_002229	CXC chemokine	Unknown	YP_001033918.1	GTT	3	1	n3	0.247	12	13.439	2.84223	0.958	0.75	0.542435	0.110499
Gallid alphaherpesvirus 2	NC_002229	CXC chemokine	Unknown	YP_001033918.1	CAA	3	1	n3	0.713	19	16.681	3.09859	0.609	0.578947	0.547596	0.0944965
Gallid alphaherpesvirus 2	NC_002229	CXC chemokine	Unknown	YP_001033918.1	CAG	3	1	n3	0.942	17	12.264	2.58269	0.552	0.470588	0.458989	0.103857
Gallid alphaherpesvirus 2	NC_002229	CXC chemokine	Unknown	YP_001033918.1	CAC	3	1	n3	0.903	16	12.047	2.77791	0.609	0.75	0.71224	0.106175
Gallid alphaherpesvirus 2	NC_002229	CXC chemokine	Unknown	YP_001033918.1	CAT	3	1	n3	0.137	9	10.99	2.23739	0.383	0.666667	0.688779	0.102822
Gallid alphaherpesvirus 2	NC_002229	CXC chemokine	Unknown	YP_001033918.1	CGA	3	1	n3	0.257	9	10.526	3.12783	0.057	0.666667	0.818976	0.106628
Gallid alphaherpesvirus 2	NC_002229	CXC chemokine	Unknown	YP_001033918.1	CGG	3	1	n3	0.014	6	11.474	2.72311	0.375	0.833333	0.852164	0.0927354
Gallid alphaherpesvirus 2	NC_002229	CXC chemokine	Unknown	YP_001033918.1	CGC	3	1	n3	0.485	7	6.717	2.26206	0.712713	0.857143	0.77008	0.141302
Gallid alphaherpesvirus 2	NC_002229	CXC chemokine	Unknown	YP_001033918.1	CGT	3	1	n3	0.168	6	7.803	2.31694	0.123	0.666667	0.797462	0.131078
Gallid alphaherpesvirus 2	NC_002229	CXC chemokine	Unknown	YP_001033918.1	CCA	3	1	n3	0.789	17	14.384	2.81364	0.188	0.529412	0.606018	0.0960749
Gallid alphaherpesvirus 2	NC_002229	CXC chemokine	Unknown	YP_001033918.1	CCG	3	1	n3	0.014	6	11.474	2.72311	0.877	0.666667	0.530481	0.109164
Gallid alphaherpesvirus 2	NC_002229	CXC chemokine	Unknown	YP_001033918.1	CCC	3	1	n3	0.066	8	12.291	3.24227	0.115	0.5	0.617139	0.112356
Gallid alphaherpesvirus 2	NC_002229	CXC chemokine	Unknown	YP_001033918.1	CCT	3	1	n3	0.694	16	14.096	2.77251	0.235	0.5625	0.627626	0.0963721
Gallid alphaherpesvirus 2	NC_002229	CXC chemokine	Unknown	YP_001033918.1	CTA	3	1	n3	0.708	12	10.039	2.87671	0.699	0.75	0.686185	0.109034
Gallid alphaherpesvirus 2	NC_002229	CXC chemokine	Unknown	YP_001033918.1	CTG	3	1	n3	0.942	17	12.264	2.58269	0.685	0.764706	0.717	0.0986558
Gallid alphaherpesvirus 2	NC_002229	CXC chemokine	Unknown	YP_001033918.1	CTC	3	1	n3	0.41	11	11.002	2.40666	0.165	0.545455	0.63564	0.108135
Gallid alphaherpesvirus 2	NC_002229	CXC chemokine	Unknown	YP_001033918.1	CTT	3	1	n3	0.151	13	14.948	2.34804	0.881	0.846154	0.726988	0.0901487
Gallid alphaherpesvirus 2	NC_002229	CXC chemokine	Unknown	YP_001033918.1	TAA	3	1	n3	0.001	7	12.727	2.57885	0.976	1	0.775583	0.089991
Gallid alphaherpesvirus 2	NC_002229	CXC chemokine	Unknown	YP_001033918.1	TAG	3	1	n3	0.708	12	10.039	2.87671	0.052	0.666667	0.815315	0.10426
Gallid alphaherpesvirus 2	NC_002229	CXC chemokine	Unknown	YP_001033918.1	TAC	3	1	n3	0.648	12	10.541	2.75759	0.56	1	0.93463	0.0688416
Gallid alphaherpesvirus 2	NC_002229	CXC chemokine	Unknown	YP_001033918.1	TAT	3	1	n3	0.743	17	14.519	3.05183	0.448	0.882353	0.887098	0.0670883
Gallid alphaherpesvirus 2	NC_002229	CXC chemokine	Unknown	YP_001033918.1	TGA	3	1	n3	0.613	12	10.786	2.46662	0.869	1	0.847307	0.0964762
Gallid alphaherpesvirus 2	NC_002229	CXC chemokine	Unknown	YP_001033918.1	TGG	3	1	n3	0.789	17	14.384	2.81364	0.64	0.941176	0.924787	0.0625264
Gallid alphaherpesvirus 2	NC_002229	CXC chemokine	Unknown	YP_001033918.1	TGC	3	1	n3	0.777	15	12.513	2.85444	0.343	0.6	0.628996	0.0966322
Gallid alphaherpesvirus 2	NC_002229	CXC chemokine	Unknown	YP_001033918.1	TGT	3	1	n3	0.773	17	14.299	2.95357	0.571	0.588235	0.566997	0.0979329
Gallid alphaherpesvirus 2	NC_002229	CXC chemokine	Unknown	YP_001033918.1	TCA	3	1	n3	0.613	12	10.786	2.46662	0.186	0.583333	0.682024	0.118201
Gallid alphaherpesvirus 2	NC_002229	CXC chemokine	Unknown	YP_001033918.1	TCG	3	1	n3	0.257	9	10.526	3.12783	0.619	0.777778	0.74239	0.108204
Gallid alphaherpesvirus 2	NC_002229	CXC chemokine	Unknown	YP_001033918.1	TCC	3	1	n3	0.171	12	14.291	2.90522	0.288	0.666667	0.710871	0.0994048
Gallid alphaherpesvirus 2	NC_002229	CXC chemokine	Unknown	YP_001033918.1	TCT	3	1	n3	0.458	16	15.819	2.99937	0.657	0.8125	0.774125	0.0853098
Gallid alphaherpesvirus 2	NC_002229	CXC chemokine	Unknown	YP_001033918.1	TTA	3	1	n3	0.001	7	12.727	2.57885	0.958	0.714286	0.536897	0.097262
Gallid alphaherpesvirus 2	NC_002229	CXC chemokine	Unknown	YP_001033918.1	TTG	3	1	n3	0.713	19	16.681	3.09859	0.008	0.421053	0.630781	0.0834514
Gallid alphaherpesvirus 2	NC_002229	CXC chemokine	Unknown	YP_001033918.1	TTC	3	1	n3	0.163	13	15.001	2.6205	0.248	0.461538	0.519433	0.101389
Gallid alphaherpesvirus 2	NC_002229	CXC chemokine	Unknown	YP_001033918.1	TTT	3	1	n3	0.319	18	19.361	3.92946	0.146	0.611111	0.682793	0.0736024
Gallid alphaherpesvirus 2	NC_002229	CXC chemokine	Unknown	YP_001033918.1	WRC	3	1	n3	0.616	47	45.18	4.21872	0.449	0.702128	0.707575	0.043745
Gallid alphaherpesvirus 2	NC_002229	CXC chemokine	Unknown	YP_001033918.1	SYC	3	1	n3	0.227	42	44.682	4.09938	0.721	0.642857	0.612441	0.0511826
Gallid alphaherpesvirus 2	NC_002229	CXC chemokine	Unknown	YP_001033918.1	WA	2	1	n3	0.099	105	111.596	5.6788	0.411	0.638095	0.643012	0.02006
Gallid alphaherpesvirus 2	NC_002229	CXC chemokine	Unknown	YP_001033918.1	WA	2	0	n3	0.196	57	59.215	3.33508	0.209	0.701754	0.727132	0.0329504
Gallid alphaherpesvirus 2	NC_002229	CXC chemokine	Unknown	YP_001033918.1	AA	2	0	n3	0.169	33	35.302	2.87868	0.391	0.727273	0.738244	0.0414778
Gallid alphaherpesvirus 2	NC_002229	CXC chemokine	Unknown	YP_001033918.1	TA	2	0	n3	0.462	24	23.913	3.17985	0.224	0.666667	0.712655	0.0703857
Gallid alphaherpesvirus 2	NC_002229	CXC chemokine	Unknown	YP_001033918.1	CA	2	0	n3	0.854	25	21.613	2.79629	0.762	0.8	0.749827	0.0678697
Gallid alphaherpesvirus 2	NC_002229	CXC chemokine	Unknown	YP_001033918.1	GA	2	0	n3	0.272	29	30.172	2.54016	0.6	0.862069	0.84621	0.0497905
Gallid alphaherpesvirus 2	NC_002229	protein RLORF4	Unknown	YP_001294935.1	AA	2	1	n3	0.437	53	53.048	4.1301	0.75	0.679245	0.655968	0.0346699
Gallid alphaherpesvirus 2	NC_002229	protein RLORF4	Unknown	YP_001294935.1	AG	2	1	n3	0.292	39	40.375	3.54773	0.236	0.564103	0.602377	0.0528456
Gallid alphaherpesvirus 2	NC_002229	protein RLORF4	Unknown	YP_001294935.1	AC	2	1	n3	0.268	58	59.917	4.06474	0.212	0.758621	0.785965	0.0322471
Gallid alphaherpesvirus 2	NC_002229	protein RLORF4	Unknown	YP_001294935.1	AT	2	1	n3	0.68	64	60.66	4.86995	0.278	0.75	0.763037	0.0268067
Gallid alphaherpesvirus 2	NC_002229	protein RLORF4	Unknown	YP_001294935.1	GA	2	1	n3	0.012	30	38.488	4.15474	0.156	0.533333	0.582342	0.0489718
Gallid alphaherpesvirus 2	NC_002229	protein RLORF4	Unknown	YP_001294935.1	GG	2	1	n3	0.024	36	42.597	3.65248	0.844	0.694444	0.648309	0.045368
Gallid alphaherpesvirus 2	NC_002229	protein RLORF4	Unknown	YP_001294935.1	GC	2	1	n3	0.995	90	72.998	5.61213	0.014	0.711111	0.762768	0.0247339
Gallid alphaherpesvirus 2	NC_002229	protein RLORF4	Unknown	YP_001294935.1	GT	2	1	n3	0.268	58	59.917	4.06474	0.781	0.637931	0.613739	0.0313704
Gallid alphaherpesvirus 2	NC_002229	protein RLORF4	Unknown	YP_001294935.1	CA	2	1	n3	0.981	78	68.536	4.38984	0.273	0.705128	0.721036	0.0284142
Gallid alphaherpesvirus 2	NC_002229	protein RLORF4	Unknown	YP_001294935.1	CG	2	1	n3	0.336	62	63.492	5.40351	0.529	0.774194	0.769726	0.0233903
Gallid alphaherpesvirus 2	NC_002229	protein RLORF4	Unknown	YP_001294935.1	CC	2	1	n3	0.024	36	42.597	3.65248	0.533	0.694444	0.689481	0.0476641
Gallid alphaherpesvirus 2	NC_002229	protein RLORF4	Unknown	YP_001294935.1	CT	2	1	n3	0.292	39	40.375	3.54773	0.277	0.641026	0.667214	0.0482454
Gallid alphaherpesvirus 2	NC_002229	protein RLORF4	Unknown	YP_001294935.1	TA	2	1	n3	0.367	52	52.928	5.76427	0.127	0.615385	0.635034	0.0201545
Gallid alphaherpesvirus 2	NC_002229	protein RLORF4	Unknown	YP_001294935.1	TG	2	1	n3	0.981	78	68.536	4.38984	0.087	0.717949	0.762447	0.0321394
Gallid alphaherpesvirus 2	NC_002229	protein RLORF4	Unknown	YP_001294935.1	TC	2	1	n3	0.012	30	38.488	4.15474	0.842	0.6	0.543901	0.053806
Gallid alphaherpesvirus 2	NC_002229	protein RLORF4	Unknown	YP_001294935.1	TT	2	1	n3	0.437	53	53.048	4.1301	0.244	0.566038	0.591222	0.0376261
Gallid alphaherpesvirus 2	NC_002229	protein RLORF4	Unknown	YP_001294935.1	AAA	3	1	n3	0.951	24	18.347	3.10911	0.152	0.666667	0.731102	0.0712277
Gallid alphaherpesvirus 2	NC_002229	protein RLORF4	Unknown	YP_001294935.1	AAG	3	1	n3	0.096	7	9.431	2.2608	0.722	0.714286	0.622338	0.143036
Gallid alphaherpesvirus 2	NC_002229	protein RLORF4	Unknown	YP_001294935.1	AAC	3	1	n3	0.201	12	13.67	2.64785	0.126	0.583333	0.68713	0.0981397
Gallid alphaherpesvirus 2	NC_002229	protein RLORF4	Unknown	YP_001294935.1	AAT	3	1	n3	0.203	10	11.6	2.46658	0.914	0.8	0.619491	0.123543
Gallid alphaherpesvirus 2	NC_002229	protein RLORF4	Unknown	YP_001294935.1	AGA	3	1	n3	0.479	10	9.598	2.3909	0.052	0.4	0.593278	0.124543
Gallid alphaherpesvirus 2	NC_002229	protein RLORF4	Unknown	YP_001294935.1	AGG	3	1	n3	0.637	10	8.95	1.82688	0.878	0.8	0.628498	0.143579
Gallid alphaherpesvirus 2	NC_002229	protein RLORF4	Unknown	YP_001294935.1	AGC	3	1	n3	0.014	5	9.58	2.39199	0.656	0.8	0.74226	0.115978
Gallid alphaherpesvirus 2	NC_002229	protein RLORF4	Unknown	YP_001294935.1	AGT	3	1	n3	0.697	13	11.247	2.54047	0.333	0.615385	0.650914	0.107556
Gallid alphaherpesvirus 2	NC_002229	protein RLORF4	Unknown	YP_001294935.1	ACA	3	1	n3	0.161	18	20.758	3.23781	0.223	0.555556	0.607517	0.074648
Gallid alphaherpesvirus 2	NC_002229	protein RLORF4	Unknown	YP_001294935.1	ACG	3	1	n3	0.242	14	16.044	3.45399	0.605	0.642857	0.61295	0.0995567
Gallid alphaherpesvirus 2	NC_002229	protein RLORF4	Unknown	YP_001294935.1	ACC	3	1	n3	0.6	13	11.868	2.6307	0.545	0.615385	0.596588	0.123165
Gallid alphaherpesvirus 2	NC_002229	protein RLORF4	Unknown	YP_001294935.1	ACT	3	1	n3	0.697	13	11.247	2.54047	0.311	0.538462	0.587292	0.118606
Gallid alphaherpesvirus 2	NC_002229	protein RLORF4	Unknown	YP_001294935.1	ATA	3	1	n3	0.181	14	16.271	2.95052	0.989	0.857143	0.658669	0.0883663
Gallid alphaherpesvirus 2	NC_002229	protein RLORF4	Unknown	YP_001294935.1	ATG	3	1	n3	1	34	23.119	2.75551	0.017	0.735294	0.854761	0.0553835
Gallid alphaherpesvirus 2	NC_002229	protein RLORF4	Unknown	YP_001294935.1	ATC	3	1	n3	0.027	5	8.67	2.23408	0.389	0.4	0.432788	0.137633
Gallid alphaherpesvirus 2	NC_002229	protein RLORF4	Unknown	YP_001294935.1	ATT	3	1	n3	0.203	10	11.6	2.46658	0.125	0.5	0.629652	0.129396
Gallid alphaherpesvirus 2	NC_002229	protein RLORF4	Unknown	YP_001294935.1	GAA	3	1	n3	0.024	7	11.02	2.32069	0.092	0.714286	0.828541	0.0904183
Gallid alphaherpesvirus 2	NC_002229	protein RLORF4	Unknown	YP_001294935.1	GAG	3	1	n3	0.482	7	6.6	2.04157	0.362	0.714286	0.735987	0.141626
Gallid alphaherpesvirus 2	NC_002229	protein RLORF4	Unknown	YP_001294935.1	GAC	3	1	n3	0.256	11	12.198	2.55319	0.315	0.909091	0.928249	0.0646137
Gallid alphaherpesvirus 2	NC_002229	protein RLORF4	Unknown	YP_001294935.1	GAT	3	1	n3	0.027	5	8.67	2.23408	0.06	0.8	0.902549	0.0754764
Gallid alphaherpesvirus 2	NC_002229	protein RLORF4	Unknown	YP_001294935.1	GGA	3	1	n3	0.154	7	8.942	2.45777	0.026	0.428571	0.690381	0.137417
Gallid alphaherpesvirus 2	NC_002229	protein RLORF4	Unknown	YP_001294935.1	GGG	3	1	n3	0.213	9	10.726	2.78871	0.113	0.555556	0.679414	0.116146
Gallid alphaherpesvirus 2	NC_002229	protein RLORF4	Unknown	YP_001294935.1	GGC	3	1	n3	0.045	7	11.061	2.76862	0.902	0.857143	0.715736	0.103139
Gallid alphaherpesvirus 2	NC_002229	protein RLORF4	Unknown	YP_001294935.1	GGT	3	1	n3	0.6	13	11.868	2.6307	0.566	0.692308	0.668287	0.107951
Gallid alphaherpesvirus 2	NC_002229	protein RLORF4	Unknown	YP_001294935.1	GCA	3	1	n3	1	41	28.655	3.25883	0.093	0.731707	0.802672	0.0531062
Gallid alphaherpesvirus 2	NC_002229	protein RLORF4	Unknown	YP_001294935.1	GCG	3	1	n3	1	37	23.702	3.23314	0.84	0.864865	0.805994	0.0584692
Gallid alphaherpesvirus 2	NC_002229	protein RLORF4	Unknown	YP_001294935.1	GCC	3	1	n3	0.045	7	11.061	2.76862	0.677	0.714286	0.638615	0.133993
Gallid alphaherpesvirus 2	NC_002229	protein RLORF4	Unknown	YP_001294935.1	GCT	3	1	n3	0.014	5	9.58	2.39199	0.967	0.8	0.532661	0.127654
Gallid alphaherpesvirus 2	NC_002229	protein RLORF4	Unknown	YP_001294935.1	GTA	3	1	n3	0.637	19	17.369	3.31434	0.037	0.526316	0.667836	0.0850592
Gallid alphaherpesvirus 2	NC_002229	protein RLORF4	Unknown	YP_001294935.1	GTG	3	1	n3	0.377	16	16.68	3.41022	0.207	0.5625	0.6321	0.0901259
Gallid alphaherpesvirus 2	NC_002229	protein RLORF4	Unknown	YP_001294935.1	GTC	3	1	n3	0.256	11	12.198	2.55319	0.308	0.454545	0.509721	0.120388
Gallid alphaherpesvirus 2	NC_002229	protein RLORF4	Unknown	YP_001294935.1	GTT	3	1	n3	0.201	12	13.67	2.64785	0.972	0.666667	0.460464	0.105715
Gallid alphaherpesvirus 2	NC_002229	protein RLORF4	Unknown	YP_001294935.1	CAA	3	1	n3	0.049	11	14.66	2.61542	0.961	0.636364	0.45431	0.0994712
Gallid alphaherpesvirus 2	NC_002229	protein RLORF4	Unknown	YP_001294935.1	CAG	3	1	n3	0.811	17	14.077	2.80982	0.187	0.411765	0.495457	0.0986698
Gallid alphaherpesvirus 2	NC_002229	protein RLORF4	Unknown	YP_001294935.1	CAC	3	1	n3	0.377	16	16.68	3.41022	0.076	0.625	0.735669	0.0812822
Gallid alphaherpesvirus 2	NC_002229	protein RLORF4	Unknown	YP_001294935.1	CAT	3	1	n3	1	34	23.119	2.75551	0.493	0.794118	0.794615	0.0529108
Gallid alphaherpesvirus 2	NC_002229	protein RLORF4	Unknown	YP_001294935.1	CGA	3	1	n3	0.032	6	10.665	2.90943	0.999	1	0.470432	0.146464
Gallid alphaherpesvirus 2	NC_002229	protein RLORF4	Unknown	YP_001294935.1	CGG	3	1	n3	0	5	13.081	2.7023	0.988	0.8	0.536452	0.117303
Gallid alphaherpesvirus 2	NC_002229	protein RLORF4	Unknown	YP_001294935.1	CGC	3	1	n3	1	37	23.702	3.23314	0.001	0.540541	0.745228	0.0701876
Gallid alphaherpesvirus 2	NC_002229	protein RLORF4	Unknown	YP_001294935.1	CGT	3	1	n3	0.242	14	16.044	3.45399	0.248	0.5	0.546385	0.0982932
Gallid alphaherpesvirus 2	NC_002229	protein RLORF4	Unknown	YP_001294935.1	CCA	3	1	n3	0.77	12	9.84	2.28088	0.901	0.75	0.590411	0.119422
Gallid alphaherpesvirus 2	NC_002229	protein RLORF4	Unknown	YP_001294935.1	CCG	3	1	n3	0	5	13.081	2.7023	0.016	0.6	0.793012	0.0942858
Gallid alphaherpesvirus 2	NC_002229	protein RLORF4	Unknown	YP_001294935.1	CCC	3	1	n3	0.213	9	10.726	2.78871	0.74	0.777778	0.706251	0.098036
Gallid alphaherpesvirus 2	NC_002229	protein RLORF4	Unknown	YP_001294935.1	CCT	3	1	n3	0.637	10	8.95	1.82688	0.022	0.4	0.683154	0.139005
Gallid alphaherpesvirus 2	NC_002229	protein RLORF4	Unknown	YP_001294935.1	CTA	3	1	n3	0.13	8	10.267	2.45962	0.013	0.25	0.49615	0.117314
Gallid alphaherpesvirus 2	NC_002229	protein RLORF4	Unknown	YP_001294935.1	CTG	3	1	n3	0.811	17	14.077	2.80982	0.695	0.764706	0.708128	0.100431
Gallid alphaherpesvirus 2	NC_002229	protein RLORF4	Unknown	YP_001294935.1	CTC	3	1	n3	0.482	7	6.6	2.04157	0.902	1	0.697506	0.16216
Gallid alphaherpesvirus 2	NC_002229	protein RLORF4	Unknown	YP_001294935.1	CTT	3	1	n3	0.096	7	9.431	2.2608	0.007	0.428571	0.717546	0.12269
Gallid alphaherpesvirus 2	NC_002229	protein RLORF4	Unknown	YP_001294935.1	TAA	3	1	n3	0.749	11	9.021	2.10394	0.829	0.727273	0.610691	0.126154
Gallid alphaherpesvirus 2	NC_002229	protein RLORF4	Unknown	YP_001294935.1	TAG	3	1	n3	0.13	8	10.267	2.45962	0.413	0.625	0.638883	0.1066
Gallid alphaherpesvirus 2	NC_002229	protein RLORF4	Unknown	YP_001294935.1	TAC	3	1	n3	0.637	19	17.369	3.31434	0.876	0.894737	0.810936	0.0748114
Gallid alphaherpesvirus 2	NC_002229	protein RLORF4	Unknown	YP_001294935.1	TAT	3	1	n3	0.181	14	16.271	2.95052	0.018	0.571429	0.729173	0.0767146
Gallid alphaherpesvirus 2	NC_002229	protein RLORF4	Unknown	YP_001294935.1	TGA	3	1	n3	0.09	7	9.283	2.10307	0.07	0.428571	0.583516	0.114478
Gallid alphaherpesvirus 2	NC_002229	protein RLORF4	Unknown	YP_001294935.1	TGG	3	1	n3	0.77	12	9.84	2.28088	0.11	0.666667	0.773823	0.107058
Gallid alphaherpesvirus 2	NC_002229	protein RLORF4	Unknown	YP_001294935.1	TGC	3	1	n3	1	41	28.655	3.25883	0.676	0.829268	0.80433	0.0528692
Gallid alphaherpesvirus 2	NC_002229	protein RLORF4	Unknown	YP_001294935.1	TGT	3	1	n3	0.161	18	20.758	3.23781	0.942	0.722222	0.606	0.0750389
Gallid alphaherpesvirus 2	NC_002229	protein RLORF4	Unknown	YP_001294935.1	TCA	3	1	n3	0.09	7	9.283	2.10307	0.411	0.857143	0.861986	0.0971109
Gallid alphaherpesvirus 2	NC_002229	protein RLORF4	Unknown	YP_001294935.1	TCG	3	1	n3	0.032	6	10.665	2.90943	0.005	0.666667	0.896044	0.0831387
Gallid alphaherpesvirus 2	NC_002229	protein RLORF4	Unknown	YP_001294935.1	TCC	3	1	n3	0.154	7	8.942	2.45777	0.1	0.714286	0.85286	0.110911
Gallid alphaherpesvirus 2	NC_002229	protein RLORF4	Unknown	YP_001294935.1	TCT	3	1	n3	0.479	10	9.598	2.3909	0.664	0.9	0.847274	0.105062
Gallid alphaherpesvirus 2	NC_002229	protein RLORF4	Unknown	YP_001294935.1	TTA	3	1	n3	0.749	11	9.021	2.10394	0.665	0.727273	0.681616	0.103664
Gallid alphaherpesvirus 2	NC_002229	protein RLORF4	Unknown	YP_001294935.1	TTG	3	1	n3	0.049	11	14.66	2.61542	0.481	0.818182	0.821628	0.0719242
Gallid alphaherpesvirus 2	NC_002229	protein RLORF4	Unknown	YP_001294935.1	TTC	3	1	n3	0.024	7	11.02	2.32069	0.419	0.571429	0.589205	0.131293
Gallid alphaherpesvirus 2	NC_002229	protein RLORF4	Unknown	YP_001294935.1	TTT	3	1	n3	0.951	24	18.347	3.10911	0.44	0.583333	0.594934	0.0716855
Gallid alphaherpesvirus 2	NC_002229	protein RLORF4	Unknown	YP_001294935.1	WRC	3	1	n3	0.95	77	69.274	4.49121	0.827	0.805195	0.774149	0.032751
Gallid alphaherpesvirus 2	NC_002229	protein RLORF4	Unknown	YP_001294935.1	SYC	3	1	n3	0.027	34	40.585	3.55539	0.929	0.705882	0.626109	0.0517361
Gallid alphaherpesvirus 2	NC_002229	protein RLORF4	Unknown	YP_001294935.1	WA	2	1	n3	0.401	105	105.976	5.33174	0.562	0.647619	0.644913	0.0190482
Gallid alphaherpesvirus 2	NC_002229	protein RLORF4	Unknown	YP_001294935.1	WA	2	0	n3	0.52	40	39.375	3.02297	0.873	0.8	0.747703	0.0428097
Gallid alphaherpesvirus 2	NC_002229	protein RLORF4	Unknown	YP_001294935.1	AA	2	0	n3	0.618	14	12.911	2.16081	0.854	0.785714	0.689541	0.0861608
Gallid alphaherpesvirus 2	NC_002229	protein RLORF4	Unknown	YP_001294935.1	TA	2	0	n3	0.367	26	26.464	2.88214	0.663	0.807692	0.777736	0.0593635
Gallid alphaherpesvirus 2	NC_002229	protein RLORF4	Unknown	YP_001294935.1	CA	2	0	n3	0.969	27	21.36	2.66316	0.009	0.666667	0.806345	0.0644596
Gallid alphaherpesvirus 2	NC_002229	protein RLORF4	Unknown	YP_001294935.1	GA	2	0	n3	0.004	11	17.265	2.41594	0.193	0.545455	0.611456	0.0808305
Gallid alphaherpesvirus 2	NC_002229	oncoprotein MEQ	Unknown	YP_001033919.1	AA	2	1	n3	0.271	91	94.329	6.32019	0.762	0.571429	0.551311	0.0291705
Gallid alphaherpesvirus 2	NC_002229	oncoprotein MEQ	Unknown	YP_001033919.1	AG	2	1	n3	0.385	149	150.491	6.5063	0.041	0.577181	0.616461	0.0224132
Gallid alphaherpesvirus 2	NC_002229	oncoprotein MEQ	Unknown	YP_001033919.1	AC	2	1	n3	0.538	105	103.838	6.01696	0.916	0.742857	0.705316	0.0269738
Gallid alphaherpesvirus 2	NC_002229	oncoprotein MEQ	Unknown	YP_001033919.1	AT	2	1	n3	0.651	84	80.342	6.90094	0.074	0.654762	0.682178	0.0203308
Gallid alphaherpesvirus 2	NC_002229	oncoprotein MEQ	Unknown	YP_001033919.1	GA	2	1	n3	0.907	159	150.711	5.96636	0.115	0.660377	0.687083	0.0218244
Gallid alphaherpesvirus 2	NC_002229	oncoprotein MEQ	Unknown	YP_001033919.1	GG	2	1	n3	0.99	216	199.211	6.89989	0.721	0.763889	0.754059	0.0166638
Gallid alphaherpesvirus 2	NC_002229	oncoprotein MEQ	Unknown	YP_001033919.1	GC	2	1	n3	0	110	136.24	8.69795	0.995	0.654545	0.62173	0.0139225
Gallid alphaherpesvirus 2	NC_002229	oncoprotein MEQ	Unknown	YP_001033919.1	GT	2	1	n3	0.538	105	103.838	6.01696	0.062	0.6	0.640687	0.0272088
Gallid alphaherpesvirus 2	NC_002229	oncoprotein MEQ	Unknown	YP_001033919.1	CA	2	1	n3	0.056	109	118.42	6.11699	0.78	0.66055	0.640276	0.0255865
Gallid alphaherpesvirus 2	NC_002229	oncoprotein MEQ	Unknown	YP_001033919.1	CG	2	1	n3	0.235	116	121.878	9.20289	0.698	0.568966	0.566022	0.00509487
Gallid alphaherpesvirus 2	NC_002229	oncoprotein MEQ	Unknown	YP_001033919.1	CC	2	1	n3	0.99	216	199.211	6.89989	0	0.62037	0.674527	0.0174607
Gallid alphaherpesvirus 2	NC_002229	oncoprotein MEQ	Unknown	YP_001033919.1	CT	2	1	n3	0.385	149	150.491	6.5063	0.953	0.630872	0.595754	0.0208707
Gallid alphaherpesvirus 2	NC_002229	oncoprotein MEQ	Unknown	YP_001033919.1	TA	2	1	n3	0.706	70	65.54	7.4697	0.036	0.6	0.631544	0.0193525
Gallid alphaherpesvirus 2	NC_002229	oncoprotein MEQ	Unknown	YP_001033919.1	TG	2	1	n3	0.056	109	118.42	6.11699	0.723	0.779817	0.766155	0.024458
Gallid alphaherpesvirus 2	NC_002229	oncoprotein MEQ	Unknown	YP_001033919.1	TC	2	1	n3	0.907	159	150.711	5.96636	0.657	0.742138	0.732807	0.0227251
Gallid alphaherpesvirus 2	NC_002229	oncoprotein MEQ	Unknown	YP_001033919.1	TT	2	1	n3	0.271	91	94.329	6.32019	0.397	0.648352	0.655564	0.0309364
Gallid alphaherpesvirus 2	NC_002229	oncoprotein MEQ	Unknown	YP_001033919.1	AAA	3	1	n3	0.749	29	25.695	4.32989	0.208	0.724138	0.772653	0.0606363
Gallid alphaherpesvirus 2	NC_002229	oncoprotein MEQ	Unknown	YP_001033919.1	AAG	3	1	n3	0.066	27	32.053	3.65598	0.517	0.740741	0.736279	0.0544391
Gallid alphaherpesvirus 2	NC_002229	oncoprotein MEQ	Unknown	YP_001033919.1	AAC	3	1	n3	0.543	23	22.191	3.37172	0.789	0.826087	0.7707	0.0654026
Gallid alphaherpesvirus 2	NC_002229	oncoprotein MEQ	Unknown	YP_001033919.1	AAT	3	1	n3	0.165	12	14.39	3.01528	0.504	0.75	0.741221	0.0977695
Gallid alphaherpesvirus 2	NC_002229	oncoprotein MEQ	Unknown	YP_001033919.1	AGA	3	1	n3	0.216	37	40.537	4.97259	0.634	0.756757	0.73699	0.053495
Gallid alphaherpesvirus 2	NC_002229	oncoprotein MEQ	Unknown	YP_001033919.1	AGG	3	1	n3	0.751	58	54.214	4.88223	0.125	0.706897	0.750793	0.0389015
Gallid alphaherpesvirus 2	NC_002229	oncoprotein MEQ	Unknown	YP_001033919.1	AGC	3	1	n3	0.575	36	34.522	4.34298	0.608	0.694444	0.678342	0.0610375
Gallid alphaherpesvirus 2	NC_002229	oncoprotein MEQ	Unknown	YP_001033919.1	AGT	3	1	n3	0.137	18	21.218	3.55591	0.391	0.666667	0.676667	0.0792867
Gallid alphaherpesvirus 2	NC_002229	oncoprotein MEQ	Unknown	YP_001033919.1	ACA	3	1	n3	0.289	26	27.802	3.99234	0.88	0.846154	0.766525	0.0661956
Gallid alphaherpesvirus 2	NC_002229	oncoprotein MEQ	Unknown	YP_001033919.1	ACG	3	1	n3	0.634	26	24.065	3.95408	0.805	0.730769	0.659388	0.0807614
Gallid alphaherpesvirus 2	NC_002229	oncoprotein MEQ	Unknown	YP_001033919.1	ACC	3	1	n3	0.806	35	30.753	4.25159	0.016	0.514286	0.649873	0.0682779
Gallid alphaherpesvirus 2	NC_002229	oncoprotein MEQ	Unknown	YP_001033919.1	ACT	3	1	n3	0.137	18	21.218	3.55591	0.615	0.555556	0.52992	0.0818135
Gallid alphaherpesvirus 2	NC_002229	oncoprotein MEQ	Unknown	YP_001033919.1	ATA	3	1	n3	0.206	15	17.86	3.9307	0.046	0.6	0.751306	0.0862256
Gallid alphaherpesvirus 2	NC_002229	oncoprotein MEQ	Unknown	YP_001033919.1	ATG	3	1	n3	0.696	27	24.493	3.79367	0.343	0.814815	0.836106	0.0600873
Gallid alphaherpesvirus 2	NC_002229	oncoprotein MEQ	Unknown	YP_001033919.1	ATC	3	1	n3	0.931	29	22.599	3.80292	0.637	0.689655	0.658625	0.0780492
Gallid alphaherpesvirus 2	NC_002229	oncoprotein MEQ	Unknown	YP_001033919.1	ATT	3	1	n3	0.165	12	14.39	3.01528	0.658	0.583333	0.532007	0.112621
Gallid alphaherpesvirus 2	NC_002229	oncoprotein MEQ	Unknown	YP_001033919.1	GAA	3	1	n3	0.075	32	37.006	3.87814	0.391	0.5	0.511118	0.05783
Gallid alphaherpesvirus 2	NC_002229	oncoprotein MEQ	Unknown	YP_001033919.1	GAG	3	1	n3	0.823	67	61.536	5.51876	0.833	0.656716	0.619588	0.0409048
Gallid alphaherpesvirus 2	NC_002229	oncoprotein MEQ	Unknown	YP_001033919.1	GAC	3	1	n3	0.594	30	28.57	3.87003	0.624	0.6	0.5749	0.0712728
Gallid alphaherpesvirus 2	NC_002229	oncoprotein MEQ	Unknown	YP_001033919.1	GAT	3	1	n3	0.931	29	22.599	3.80292	0.361	0.517241	0.537996	0.0694863
Gallid alphaherpesvirus 2	NC_002229	oncoprotein MEQ	Unknown	YP_001033919.1	GGA	3	1	n3	1	74	55.89	5.21171	0.43	0.540541	0.548059	0.0474734
Gallid alphaherpesvirus 2	NC_002229	oncoprotein MEQ	Unknown	YP_001033919.1	GGG	3	1	n3	0.709	77	72.641	7.57048	0.936	0.714286	0.660735	0.0340347
Gallid alphaherpesvirus 2	NC_002229	oncoprotein MEQ	Unknown	YP_001033919.1	GGC	3	1	n3	0.008	30	39.927	4.4924	0.871	0.566667	0.502441	0.0573593
Gallid alphaherpesvirus 2	NC_002229	oncoprotein MEQ	Unknown	YP_001033919.1	GGT	3	1	n3	0.806	35	30.753	4.25159	0.709	0.6	0.562817	0.0667227
Gallid alphaherpesvirus 2	NC_002229	oncoprotein MEQ	Unknown	YP_001033919.1	GCA	3	1	n3	0.048	25	31.856	4.55536	0.806	0.8	0.742179	0.0638718
Gallid alphaherpesvirus 2	NC_002229	oncoprotein MEQ	Unknown	YP_001033919.1	GCG	3	1	n3	0.007	19	29.935	4.70965	0	0.368421	0.681705	0.0645693
Gallid alphaherpesvirus 2	NC_002229	oncoprotein MEQ	Unknown	YP_001033919.1	GCC	3	1	n3	0.008	30	39.927	4.4924	0.224	0.733333	0.771922	0.0531624
Gallid alphaherpesvirus 2	NC_002229	oncoprotein MEQ	Unknown	YP_001033919.1	GCT	3	1	n3	0.575	36	34.522	4.34298	0.123	0.694444	0.756521	0.0554167
Gallid alphaherpesvirus 2	NC_002229	oncoprotein MEQ	Unknown	YP_001033919.1	GTA	3	1	n3	0.9	28	22.195	4.01733	0.078	0.428571	0.523056	0.0675272
Gallid alphaherpesvirus 2	NC_002229	oncoprotein MEQ	Unknown	YP_001033919.1	GTG	3	1	n3	0.037	24	30.882	4.19882	0.998	0.833333	0.634355	0.0645854
Gallid alphaherpesvirus 2	NC_002229	oncoprotein MEQ	Unknown	YP_001033919.1	GTC	3	1	n3	0.594	30	28.57	3.87003	0.48	0.733333	0.734962	0.0676316
Gallid alphaherpesvirus 2	NC_002229	oncoprotein MEQ	Unknown	YP_001033919.1	GTT	3	1	n3	0.543	23	22.191	3.37172	0.329	0.695652	0.725564	0.0768012
Gallid alphaherpesvirus 2	NC_002229	oncoprotein MEQ	Unknown	YP_001033919.1	CAA	3	1	n3	0.119	18	21.383	3.35206	0.569	0.333333	0.309069	0.0841989
Gallid alphaherpesvirus 2	NC_002229	oncoprotein MEQ	Unknown	YP_001033919.1	CAG	3	1	n3	0.331	40	41.662	4.65809	0.002	0.35	0.494814	0.0511887
Gallid alphaherpesvirus 2	NC_002229	oncoprotein MEQ	Unknown	YP_001033919.1	CAC	3	1	n3	0.037	24	30.882	4.19882	0.445	0.708333	0.717496	0.0625281
Gallid alphaherpesvirus 2	NC_002229	oncoprotein MEQ	Unknown	YP_001033919.1	CAT	3	1	n3	0.696	27	24.493	3.79367	0.454	0.703704	0.707408	0.0636165
Gallid alphaherpesvirus 2	NC_002229	oncoprotein MEQ	Unknown	YP_001033919.1	CGA	3	1	n3	0.585	27	25.61	4.44724	0.152	0.814815	0.869147	0.0559385
Gallid alphaherpesvirus 2	NC_002229	oncoprotein MEQ	Unknown	YP_001033919.1	CGG	3	1	n3	0.591	44	42.268	5.04561	0.888	0.954545	0.91019	0.0381826
Gallid alphaherpesvirus 2	NC_002229	oncoprotein MEQ	Unknown	YP_001033919.1	CGC	3	1	n3	0.007	19	29.935	4.70965	0.88	0.894737	0.828628	0.0564639
Gallid alphaherpesvirus 2	NC_002229	oncoprotein MEQ	Unknown	YP_001033919.1	CGT	3	1	n3	0.634	26	24.065	3.95408	0.089	0.730769	0.814799	0.0648282
Gallid alphaherpesvirus 2	NC_002229	oncoprotein MEQ	Unknown	YP_001033919.1	CCA	3	1	n3	0.935	37	30.088	4.11877	0.519	0.594595	0.59326	0.0704192
Gallid alphaherpesvirus 2	NC_002229	oncoprotein MEQ	Unknown	YP_001033919.1	CCG	3	1	n3	0.591	44	42.268	5.04561	0.97	0.659091	0.562764	0.0510434
Gallid alphaherpesvirus 2	NC_002229	oncoprotein MEQ	Unknown	YP_001033919.1	CCC	3	1	n3	0.709	77	72.641	7.57048	0.122	0.584416	0.63229	0.0414185
Gallid alphaherpesvirus 2	NC_002229	oncoprotein MEQ	Unknown	YP_001033919.1	CCT	3	1	n3	0.751	58	54.214	4.88223	0.966	0.568966	0.483391	0.0466576
Gallid alphaherpesvirus 2	NC_002229	oncoprotein MEQ	Unknown	YP_001033919.1	CTA	3	1	n3	0.424	15	15.24	3.46791	0.806	0.733333	0.641537	0.101697
Gallid alphaherpesvirus 2	NC_002229	oncoprotein MEQ	Unknown	YP_001033919.1	CTG	3	1	n3	0.331	40	41.662	4.65809	0.36	0.8	0.813855	0.0467986
Gallid alphaherpesvirus 2	NC_002229	oncoprotein MEQ	Unknown	YP_001033919.1	CTC	3	1	n3	0.823	67	61.536	5.51876	0.86	0.791045	0.750041	0.0381614
Gallid alphaherpesvirus 2	NC_002229	oncoprotein MEQ	Unknown	YP_001033919.1	CTT	3	1	n3	0.066	27	32.053	3.65598	0.024	0.444444	0.583224	0.0713739
Gallid alphaherpesvirus 2	NC_002229	oncoprotein MEQ	Unknown	YP_001033919.1	TAA	3	1	n3	0.715	12	10.245	2.23539	0.759	0.75	0.651424	0.118627
Gallid alphaherpesvirus 2	NC_002229	oncoprotein MEQ	Unknown	YP_001033919.1	TAG	3	1	n3	0.424	15	15.24	3.46791	0.068	0.533333	0.681764	0.103302
Gallid alphaherpesvirus 2	NC_002229	oncoprotein MEQ	Unknown	YP_001033919.1	TAC	3	1	n3	0.9	28	22.195	4.01733	0.86	0.857143	0.786263	0.0648036
Gallid alphaherpesvirus 2	NC_002229	oncoprotein MEQ	Unknown	YP_001033919.1	TAT	3	1	n3	0.206	15	17.86	3.9307	0.343	0.733333	0.758538	0.0770835
Gallid alphaherpesvirus 2	NC_002229	oncoprotein MEQ	Unknown	YP_001033919.1	TGA	3	1	n3	0.01	21	28.674	3.76878	0.437	0.714286	0.721985	0.0677111
Gallid alphaherpesvirus 2	NC_002229	oncoprotein MEQ	Unknown	YP_001033919.1	TGG	3	1	n3	0.935	37	30.088	4.11877	0.267	0.72973	0.763742	0.0600768
Gallid alphaherpesvirus 2	NC_002229	oncoprotein MEQ	Unknown	YP_001033919.1	TGC	3	1	n3	0.048	25	31.856	4.55536	0.538	0.52	0.514042	0.0630827
Gallid alphaherpesvirus 2	NC_002229	oncoprotein MEQ	Unknown	YP_001033919.1	TGT	3	1	n3	0.289	26	27.802	3.99234	0.04	0.423077	0.547994	0.0728776
Gallid alphaherpesvirus 2	NC_002229	oncoprotein MEQ	Unknown	YP_001033919.1	TCA	3	1	n3	0.01	21	28.674	3.76878	0.135	0.380952	0.454054	0.0737441
Gallid alphaherpesvirus 2	NC_002229	oncoprotein MEQ	Unknown	YP_001033919.1	TCG	3	1	n3	0.585	27	25.61	4.44724	0.802	0.407407	0.347381	0.0709277
Gallid alphaherpesvirus 2	NC_002229	oncoprotein MEQ	Unknown	YP_001033919.1	TCC	3	1	n3	1	74	55.89	5.21171	0.433	0.662162	0.672658	0.0462306
Gallid alphaherpesvirus 2	NC_002229	oncoprotein MEQ	Unknown	YP_001033919.1	TCT	3	1	n3	0.216	37	40.537	4.97259	0.841	0.702703	0.644303	0.0562299
Gallid alphaherpesvirus 2	NC_002229	oncoprotein MEQ	Unknown	YP_001033919.1	TTA	3	1	n3	0.715	12	10.245	2.23539	0.948	0.833333	0.633339	0.121627
Gallid alphaherpesvirus 2	NC_002229	oncoprotein MEQ	Unknown	YP_001033919.1	TTG	3	1	n3	0.119	18	21.383	3.35206	0.004	0.611111	0.782795	0.066632
Gallid alphaherpesvirus 2	NC_002229	oncoprotein MEQ	Unknown	YP_001033919.1	TTC	3	1	n3	0.075	32	37.006	3.87814	0.174	0.71875	0.766326	0.0514571
Gallid alphaherpesvirus 2	NC_002229	oncoprotein MEQ	Unknown	YP_001033919.1	TTT	3	1	n3	0.749	29	25.695	4.32989	0.883	0.827586	0.750332	0.0658447
Gallid alphaherpesvirus 2	NC_002229	oncoprotein MEQ	Unknown	YP_001033919.1	WRC	3	1	n3	0.556	112	110.764	5.8404	0.954	0.723214	0.671827	0.0285202
Gallid alphaherpesvirus 2	NC_002229	oncoprotein MEQ	Unknown	YP_001033919.1	SYC	3	1	n3	0.557	204	202.674	7.35076	0.235	0.696078	0.710143	0.0206898
Gallid alphaherpesvirus 2	NC_002229	oncoprotein MEQ	Unknown	YP_001033919.1	WA	2	1	n3	0.528	161	159.869	7.91251	0.519	0.583851	0.583698	0.0187902
Gallid alphaherpesvirus 2	NC_002229	oncoprotein MEQ	Unknown	YP_001033919.1	WA	2	0	n3	0.473	77	76.966	4.72301	0.326	0.675325	0.688916	0.0318563
Gallid alphaherpesvirus 2	NC_002229	oncoprotein MEQ	Unknown	YP_001033919.1	AA	2	0	n3	0.247	42	44.196	3.77354	0.514	0.571429	0.569848	0.0429711
Gallid alphaherpesvirus 2	NC_002229	oncoprotein MEQ	Unknown	YP_001033919.1	TA	2	0	n3	0.706	35	32.77	3.73485	0.156	0.8	0.851926	0.0543022
Gallid alphaherpesvirus 2	NC_002229	oncoprotein MEQ	Unknown	YP_001033919.1	CA	2	0	n3	0.267	57	59.097	4.23858	0.286	0.719298	0.740736	0.0381754
Gallid alphaherpesvirus 2	NC_002229	oncoprotein MEQ	Unknown	YP_001033919.1	GA	2	0	n3	0.69	71	68.937	3.20172	0.547	0.901408	0.89741	0.0291356
Gallid alphaherpesvirus 2	NC_002229	protein pp24	Unknown	YP_001033925.1	AA	2	1	n3	0.996	79	67.591	4.12113	0.136	0.607595	0.638644	0.0281233
Gallid alphaherpesvirus 2	NC_002229	protein pp24	Unknown	YP_001033925.1	AG	2	1	n3	0.027	50	57.401	4.12434	0.958	0.7	0.623843	0.0425493
Gallid alphaherpesvirus 2	NC_002229	protein pp24	Unknown	YP_001033925.1	AC	2	1	n3	0.003	41	52.432	4.24987	0.859	0.756098	0.719711	0.0380395
Gallid alphaherpesvirus 2	NC_002229	protein pp24	Unknown	YP_001033925.1	AT	2	1	n3	0.88	64	56.576	5.33031	0.258	0.671875	0.685964	0.0228737
Gallid alphaherpesvirus 2	NC_002229	protein pp24	Unknown	YP_001033925.1	GA	2	1	n3	0.847	64	59.484	4.05336	0.272	0.734375	0.757344	0.0377302
Gallid alphaherpesvirus 2	NC_002229	protein pp24	Unknown	YP_001033925.1	GG	2	1	n3	0.978	66	57.246	4.20351	0.06	0.727273	0.789635	0.0401508
Gallid alphaherpesvirus 2	NC_002229	protein pp24	Unknown	YP_001033925.1	GC	2	1	n3	0.298	62	63.838	5.412	0.5	0.774194	0.776013	0.0267424
Gallid alphaherpesvirus 2	NC_002229	protein pp24	Unknown	YP_001033925.1	GT	2	1	n3	0.003	41	52.432	4.24987	0.984	0.756098	0.67363	0.0377374
Gallid alphaherpesvirus 2	NC_002229	protein pp24	Unknown	YP_001033925.1	CA	2	1	n3	0.012	51	60.351	4.76947	0.815	0.588235	0.557009	0.0335156
Gallid alphaherpesvirus 2	NC_002229	protein pp24	Unknown	YP_001033925.1	CG	2	1	n3	0.871	66	58.002	6.07322	0.074	0.606061	0.622048	0.013143
Gallid alphaherpesvirus 2	NC_002229	protein pp24	Unknown	YP_001033925.1	CC	2	1	n3	0.978	66	57.246	4.20351	0.786	0.621212	0.591078	0.0407029
Gallid alphaherpesvirus 2	NC_002229	protein pp24	Unknown	YP_001033925.1	CT	2	1	n3	0.027	50	57.401	4.12434	0.248	0.5	0.521761	0.0381571
Gallid alphaherpesvirus 2	NC_002229	protein pp24	Unknown	YP_001033925.1	TA	2	1	n3	0.108	40	46.574	6.29687	0.958	0.65	0.600856	0.0261331
Gallid alphaherpesvirus 2	NC_002229	protein pp24	Unknown	YP_001033925.1	TG	2	1	n3	0.012	51	60.351	4.76947	0.687	0.745098	0.726453	0.0346977
Gallid alphaherpesvirus 2	NC_002229	protein pp24	Unknown	YP_001033925.1	TC	2	1	n3	0.847	64	59.484	4.05336	0.208	0.640625	0.671182	0.0379705
Gallid alphaherpesvirus 2	NC_002229	protein pp24	Unknown	YP_001033925.1	TT	2	1	n3	0.996	79	67.591	4.12113	0.29	0.658228	0.678803	0.0341469
Gallid alphaherpesvirus 2	NC_002229	protein pp24	Unknown	YP_001033925.1	AAA	3	1	n3	0.958	30	22.854	3.75908	0.373	0.6	0.616677	0.0666829
Gallid alphaherpesvirus 2	NC_002229	protein pp24	Unknown	YP_001033925.1	AAG	3	1	n3	0.333	18	18.81	3.03445	0.994	0.833333	0.614867	0.0823838
Gallid alphaherpesvirus 2	NC_002229	protein pp24	Unknown	YP_001033925.1	AAC	3	1	n3	0.836	15	11.951	2.58043	0.863	0.8	0.677182	0.107606
Gallid alphaherpesvirus 2	NC_002229	protein pp24	Unknown	YP_001033925.1	AAT	3	1	n3	0.727	16	13.976	2.59604	0.337	0.625	0.662493	0.0908249
Gallid alphaherpesvirus 2	NC_002229	protein pp24	Unknown	YP_001033925.1	AGA	3	1	n3	0.328	15	15.993	3.08722	0.05	0.666667	0.776682	0.0743464
Gallid alphaherpesvirus 2	NC_002229	protein pp24	Unknown	YP_001033925.1	AGG	3	1	n3	0.056	12	15.303	2.53045	0.891	0.916667	0.807289	0.076785
Gallid alphaherpesvirus 2	NC_002229	protein pp24	Unknown	YP_001033925.1	AGC	3	1	n3	0.354	14	14.666	3.02992	0.093	0.714286	0.812978	0.0802002
Gallid alphaherpesvirus 2	NC_002229	protein pp24	Unknown	YP_001033925.1	AGT	3	1	n3	0.121	9	11.439	2.58656	0.737	0.777778	0.706374	0.104051
Gallid alphaherpesvirus 2	NC_002229	protein pp24	Unknown	YP_001033925.1	ACA	3	1	n3	0.279	14	15.103	2.82142	0.012	0.428571	0.649667	0.098587
Gallid alphaherpesvirus 2	NC_002229	protein pp24	Unknown	YP_001033925.1	ACG	3	1	n3	0.258	12	13.644	3.1977	0.723	0.75	0.686156	0.0979577
Gallid alphaherpesvirus 2	NC_002229	protein pp24	Unknown	YP_001033925.1	ACC	3	1	n3	0.002	6	12.246	2.70065	0.665	0.666667	0.609179	0.117355
Gallid alphaherpesvirus 2	NC_002229	protein pp24	Unknown	YP_001033925.1	ACT	3	1	n3	0.121	9	11.439	2.58656	0.033	0.333333	0.524659	0.119419
Gallid alphaherpesvirus 2	NC_002229	protein pp24	Unknown	YP_001033925.1	ATA	3	1	n3	0.96	18	12.368	2.91729	0.636	0.833333	0.80064	0.0848894
Gallid alphaherpesvirus 2	NC_002229	protein pp24	Unknown	YP_001033925.1	ATG	3	1	n3	0.345	17	17.712	3.19547	0.598	0.882353	0.861332	0.0629161
Gallid alphaherpesvirus 2	NC_002229	protein pp24	Unknown	YP_001033925.1	ATC	3	1	n3	0.495	12	11.52	2.53842	0.145	0.5	0.595612	0.121962
Gallid alphaherpesvirus 2	NC_002229	protein pp24	Unknown	YP_001033925.1	ATT	3	1	n3	0.727	16	13.976	2.59604	0.963	0.8125	0.617633	0.105183
Gallid alphaherpesvirus 2	NC_002229	protein pp24	Unknown	YP_001033925.1	GAA	3	1	n3	0.94	26	20.483	3.01491	0.594	0.576923	0.554871	0.076397
Gallid alphaherpesvirus 2	NC_002229	protein pp24	Unknown	YP_001033925.1	GAG	3	1	n3	0.058	12	16.348	3.17126	0.332	0.5	0.519259	0.0956981
Gallid alphaherpesvirus 2	NC_002229	protein pp24	Unknown	YP_001033925.1	GAC	3	1	n3	0.844	13	10.133	2.43584	0.348	0.538462	0.570263	0.129003
Gallid alphaherpesvirus 2	NC_002229	protein pp24	Unknown	YP_001033925.1	GAT	3	1	n3	0.495	12	11.52	2.53842	0.958	0.75	0.568912	0.0989899
Gallid alphaherpesvirus 2	NC_002229	protein pp24	Unknown	YP_001033925.1	GGA	3	1	n3	0.872	21	17.173	2.95653	0.608	0.714286	0.684286	0.0939961
Gallid alphaherpesvirus 2	NC_002229	protein pp24	Unknown	YP_001033925.1	GGG	3	1	n3	0.998	25	13.573	3.27913	0.369	0.64	0.671649	0.0962478
Gallid alphaherpesvirus 2	NC_002229	protein pp24	Unknown	YP_001033925.1	GGC	3	1	n3	0.4	14	14.254	3.03307	0.785	0.785714	0.697489	0.107345
Gallid alphaherpesvirus 2	NC_002229	protein pp24	Unknown	YP_001033925.1	GGT	3	1	n3	0.002	6	12.246	2.70065	0.68	0.666667	0.607626	0.114945
Gallid alphaherpesvirus 2	NC_002229	protein pp24	Unknown	YP_001033925.1	GCA	3	1	n3	0.105	15	18.797	3.46321	0.894	0.6	0.480501	0.0954944
Gallid alphaherpesvirus 2	NC_002229	protein pp24	Unknown	YP_001033925.1	GCG	3	1	n3	0.752	19	16.121	3.70653	0.103	0.368421	0.494007	0.102678
Gallid alphaherpesvirus 2	NC_002229	protein pp24	Unknown	YP_001033925.1	GCC	3	1	n3	0.4	14	14.254	3.03307	0.309	0.357143	0.412285	0.121903
Gallid alphaherpesvirus 2	NC_002229	protein pp24	Unknown	YP_001033925.1	GCT	3	1	n3	0.354	14	14.666	3.02992	0.637	0.357143	0.326031	0.0923706
Gallid alphaherpesvirus 2	NC_002229	protein pp24	Unknown	YP_001033925.1	GTA	3	1	n3	0.012	8	15.287	3.46737	0.66	0.625	0.586976	0.0849162
Gallid alphaherpesvirus 2	NC_002229	protein pp24	Unknown	YP_001033925.1	GTG	3	1	n3	0	5	15.061	3.12622	0.007	0.4	0.637572	0.105004
Gallid alphaherpesvirus 2	NC_002229	protein pp24	Unknown	YP_001033925.1	GTC	3	1	n3	0.844	13	10.133	2.43584	0.245	0.538462	0.619623	0.132657
Gallid alphaherpesvirus 2	NC_002229	protein pp24	Unknown	YP_001033925.1	GTT	3	1	n3	0.836	15	11.951	2.58043	0.096	0.466667	0.615457	0.109269
Gallid alphaherpesvirus 2	NC_002229	protein pp24	Unknown	YP_001033925.1	CAA	3	1	n3	0.574	15	13.993	2.87384	0.175	0.6	0.681192	0.0981202
Gallid alphaherpesvirus 2	NC_002229	protein pp24	Unknown	YP_001033925.1	CAG	3	1	n3	0.505	14	13.585	2.61128	0.268	0.642857	0.695372	0.0974734
Gallid alphaherpesvirus 2	NC_002229	protein pp24	Unknown	YP_001033925.1	CAC	3	1	n3	0	5	15.061	3.12622	0.79	0.8	0.721328	0.0886899
Gallid alphaherpesvirus 2	NC_002229	protein pp24	Unknown	YP_001033925.1	CAT	3	1	n3	0.345	17	17.712	3.19547	0.046	0.588235	0.683727	0.0622093
Gallid alphaherpesvirus 2	NC_002229	protein pp24	Unknown	YP_001033925.1	CGA	3	1	n3	0.961	20	13.846	3.11677	0.333	0.7	0.735436	0.0985524
Gallid alphaherpesvirus 2	NC_002229	protein pp24	Unknown	YP_001033925.1	CGG	3	1	n3	0.522	15	14.391	2.95603	0.239	0.733333	0.79363	0.0984847
Gallid alphaherpesvirus 2	NC_002229	protein pp24	Unknown	YP_001033925.1	CGC	3	1	n3	0.752	19	16.121	3.70653	0.903	0.894737	0.783753	0.0855258
Gallid alphaherpesvirus 2	NC_002229	protein pp24	Unknown	YP_001033925.1	CGT	3	1	n3	0.258	12	13.644	3.1977	0.733	0.75	0.669263	0.111993
Gallid alphaherpesvirus 2	NC_002229	protein pp24	Unknown	YP_001033925.1	CCA	3	1	n3	0.448	14	13.979	2.57964	0.599	0.642857	0.614202	0.0942335
Gallid alphaherpesvirus 2	NC_002229	protein pp24	Unknown	YP_001033925.1	CCG	3	1	n3	0.522	15	14.391	2.95603	0.813	0.8	0.710008	0.0898296
Gallid alphaherpesvirus 2	NC_002229	protein pp24	Unknown	YP_001033925.1	CCC	3	1	n3	0.998	25	13.573	3.27913	0.843	0.8	0.683626	0.111743
Gallid alphaherpesvirus 2	NC_002229	protein pp24	Unknown	YP_001033925.1	CCT	3	1	n3	0.056	12	15.303	2.53045	0.045	0.5	0.653731	0.09956
Gallid alphaherpesvirus 2	NC_002229	protein pp24	Unknown	YP_001033925.1	CTA	3	1	n3	0.116	6	8.658	2.71202	0.548	0.666667	0.635196	0.12141
Gallid alphaherpesvirus 2	NC_002229	protein pp24	Unknown	YP_001033925.1	CTG	3	1	n3	0.505	14	13.585	2.61128	0.179	0.714286	0.797698	0.0930587
Gallid alphaherpesvirus 2	NC_002229	protein pp24	Unknown	YP_001033925.1	CTC	3	1	n3	0.058	12	16.348	3.17126	0.149	0.75	0.817502	0.0768629
Gallid alphaherpesvirus 2	NC_002229	protein pp24	Unknown	YP_001033925.1	CTT	3	1	n3	0.333	18	18.81	3.03445	0.16	0.722222	0.794387	0.0756549
Gallid alphaherpesvirus 2	NC_002229	protein pp24	Unknown	YP_001033925.1	TAA	3	1	n3	0.106	8	10.261	2.2273	0.27	0.75	0.790933	0.0878071
Gallid alphaherpesvirus 2	NC_002229	protein pp24	Unknown	YP_001033925.1	TAG	3	1	n3	0.116	6	8.658	2.71202	0.78	0.833333	0.736387	0.114299
Gallid alphaherpesvirus 2	NC_002229	protein pp24	Unknown	YP_001033925.1	TAC	3	1	n3	0.012	8	15.287	3.46737	0.96	1	0.843617	0.0776055
Gallid alphaherpesvirus 2	NC_002229	protein pp24	Unknown	YP_001033925.1	TAT	3	1	n3	0.96	18	12.368	2.91729	0.131	0.722222	0.79922	0.0753491
Gallid alphaherpesvirus 2	NC_002229	protein pp24	Unknown	YP_001033925.1	TGA	3	1	n3	0.013	8	12.472	2.43377	0.884	1	0.856774	0.0842302
Gallid alphaherpesvirus 2	NC_002229	protein pp24	Unknown	YP_001033925.1	TGG	3	1	n3	0.448	14	13.979	2.57964	0.014	0.714286	0.882639	0.0719438
Gallid alphaherpesvirus 2	NC_002229	protein pp24	Unknown	YP_001033925.1	TGC	3	1	n3	0.105	15	18.797	3.46321	0.025	0.666667	0.793105	0.0728998
Gallid alphaherpesvirus 2	NC_002229	protein pp24	Unknown	YP_001033925.1	TGT	3	1	n3	0.279	14	15.103	2.82142	0.826	0.785714	0.700203	0.0886653
Gallid alphaherpesvirus 2	NC_002229	protein pp24	Unknown	YP_001033925.1	TCA	3	1	n3	0.013	8	12.472	2.43377	0.978	0.75	0.495985	0.103306
Gallid alphaherpesvirus 2	NC_002229	protein pp24	Unknown	YP_001033925.1	TCG	3	1	n3	0.961	20	13.846	3.11677	0.426	0.6	0.611367	0.103295
Gallid alphaherpesvirus 2	NC_002229	protein pp24	Unknown	YP_001033925.1	TCC	3	1	n3	0.872	21	17.173	2.95653	0.174	0.571429	0.649984	0.0922187
Gallid alphaherpesvirus 2	NC_002229	protein pp24	Unknown	YP_001033925.1	TCT	3	1	n3	0.328	15	15.993	3.08722	0.957	0.733333	0.574242	0.0891053
Gallid alphaherpesvirus 2	NC_002229	protein pp24	Unknown	YP_001033925.1	TTA	3	1	n3	0.106	8	10.261	2.2273	0.109	0.25	0.357334	0.103817
Gallid alphaherpesvirus 2	NC_002229	protein pp24	Unknown	YP_001033925.1	TTG	3	1	n3	0.574	15	13.993	2.87384	0.921	0.733333	0.582168	0.10723
Gallid alphaherpesvirus 2	NC_002229	protein pp24	Unknown	YP_001033925.1	TTC	3	1	n3	0.94	26	20.483	3.01491	0.831	0.730769	0.657558	0.0797258
Gallid alphaherpesvirus 2	NC_002229	protein pp24	Unknown	YP_001033925.1	TTT	3	1	n3	0.958	30	22.854	3.75908	0.361	0.633333	0.654761	0.070013
Gallid alphaherpesvirus 2	NC_002229	protein pp24	Unknown	YP_001033925.1	WRC	3	1	n3	0.022	52	60.701	4.58668	0.283	0.769231	0.788699	0.0348388
Gallid alphaherpesvirus 2	NC_002229	protein pp24	Unknown	YP_001033925.1	SYC	3	1	n3	0.975	64	54.308	4.73721	0.504	0.640625	0.640457	0.0424539
Gallid alphaherpesvirus 2	NC_002229	protein pp24	Unknown	YP_001033925.1	WA	2	1	n3	0.783	119	114.165	5.63026	0.475	0.621849	0.622943	0.0191084
Gallid alphaherpesvirus 2	NC_002229	protein pp24	Unknown	YP_001033925.1	WA	2	0	n3	0.757	72	68.935	3.67298	0.68	0.666667	0.652558	0.0280818
Gallid alphaherpesvirus 2	NC_002229	protein pp24	Unknown	YP_001033925.1	AA	2	0	n3	0.965	52	45.648	3.18624	0.165	0.596154	0.631557	0.03416
Gallid alphaherpesvirus 2	NC_002229	protein pp24	Unknown	YP_001033925.1	TA	2	0	n3	0.108	20	23.287	3.14843	0.98	0.85	0.695811	0.0718889
Gallid alphaherpesvirus 2	NC_002229	protein pp24	Unknown	YP_001033925.1	CA	2	0	n3	0.043	23	27.79	3.18118	0.311	0.608696	0.638727	0.0572013
Gallid alphaherpesvirus 2	NC_002229	protein pp24	Unknown	YP_001033925.1	GA	2	0	n3	0.664	44	42.275	2.85856	0.598	0.840909	0.82914	0.0411474
Gallid alphaherpesvirus 2	NC_002229	lipase	Unknown	YP_001033926.1	AA	2	1	n3	0.864	379	367.724	10.3995	0.558	0.620053	0.618491	0.011228
Gallid alphaherpesvirus 2	NC_002229	lipase	Unknown	YP_001033926.1	AG	2	1	n3	0.01	215	236.263	8.86171	0.896	0.744186	0.718277	0.0209446
Gallid alphaherpesvirus 2	NC_002229	lipase	Unknown	YP_001033926.1	AC	2	1	n3	0	233	261.893	8.90784	0.959	0.755365	0.72753	0.0167759
Gallid alphaherpesvirus 2	NC_002229	lipase	Unknown	YP_001033926.1	AT	2	1	n3	0.999	528	489.12	12.7525	0.034	0.657197	0.670503	0.00748084
Gallid alphaherpesvirus 2	NC_002229	lipase	Unknown	YP_001033926.1	GA	2	1	n3	0.3	267	271.197	8.60048	0.626	0.719101	0.714017	0.0162122
Gallid alphaherpesvirus 2	NC_002229	lipase	Unknown	YP_001033926.1	GG	2	1	n3	0.969	203	188.288	7.58083	0.094	0.788177	0.815588	0.0214948
Gallid alphaherpesvirus 2	NC_002229	lipase	Unknown	YP_001033926.1	GC	2	1	n3	0.969	212	193.622	9.10808	0.286	0.787736	0.797758	0.0176992
Gallid alphaherpesvirus 2	NC_002229	lipase	Unknown	YP_001033926.1	GT	2	1	n3	0	233	261.893	8.90784	0.777	0.699571	0.687374	0.0163729
Gallid alphaherpesvirus 2	NC_002229	lipase	Unknown	YP_001033926.1	CA	2	1	n3	0.847	323	311.829	10.4464	0.277	0.504644	0.512857	0.0136534
Gallid alphaherpesvirus 2	NC_002229	lipase	Unknown	YP_001033926.1	CG	2	1	n3	0.324	174	178.62	12.1997	0.624	0.609195	0.606873	0.00738416
Gallid alphaherpesvirus 2	NC_002229	lipase	Unknown	YP_001033926.1	CC	2	1	n3	0.969	203	188.288	7.58083	0.255	0.684729	0.699137	0.023021
Gallid alphaherpesvirus 2	NC_002229	lipase	Unknown	YP_001033926.1	CT	2	1	n3	0.01	215	236.263	8.86171	0.269	0.465116	0.475843	0.0186858
Gallid alphaherpesvirus 2	NC_002229	lipase	Unknown	YP_001033926.1	TA	2	1	n3	0.1	386	404.25	14.8625	0.346	0.65544	0.658852	0.00877116
Gallid alphaherpesvirus 2	NC_002229	lipase	Unknown	YP_001033926.1	TG	2	1	n3	0.847	323	311.829	10.4464	0.412	0.798762	0.801771	0.0143195
Gallid alphaherpesvirus 2	NC_002229	lipase	Unknown	YP_001033926.1	TC	2	1	n3	0.3	267	271.197	8.60048	0.506	0.756554	0.756487	0.0172396
Gallid alphaherpesvirus 2	NC_002229	lipase	Unknown	YP_001033926.1	TT	2	1	n3	0.864	379	367.724	10.3995	0.44	0.614776	0.617277	0.0142776
Gallid alphaherpesvirus 2	NC_002229	lipase	Unknown	YP_001033926.1	AAA	3	1	n3	0.735	121	115.314	7.79445	0.934	0.719008	0.683804	0.023491
Gallid alphaherpesvirus 2	NC_002229	lipase	Unknown	YP_001033926.1	AAG	3	1	n3	0.018	53	63.629	5.41714	0.425	0.735849	0.742201	0.0461913
Gallid alphaherpesvirus 2	NC_002229	lipase	Unknown	YP_001033926.1	AAC	3	1	n3	0.698	73	69.437	6.37229	0.098	0.643836	0.698477	0.0422806
Gallid alphaherpesvirus 2	NC_002229	lipase	Unknown	YP_001033926.1	AAT	3	1	n3	0.97	132	119.344	6.50981	0.886	0.659091	0.626645	0.0279488
Gallid alphaherpesvirus 2	NC_002229	lipase	Unknown	YP_001033926.1	AGA	3	1	n3	0.155	71	76.856	6.54532	0.222	0.71831	0.742551	0.033141
Gallid alphaherpesvirus 2	NC_002229	lipase	Unknown	YP_001033926.1	AGG	3	1	n3	0.444	44	44.297	5.05913	0.296	0.772727	0.798857	0.051735
Gallid alphaherpesvirus 2	NC_002229	lipase	Unknown	YP_001033926.1	AGC	3	1	n3	0.258	43	46.198	5.44544	0.051	0.697674	0.779103	0.0522145
Gallid alphaherpesvirus 2	NC_002229	lipase	Unknown	YP_001033926.1	AGT	3	1	n3	0.016	57	68.912	5.77912	0.65	0.701754	0.687968	0.0383849
Gallid alphaherpesvirus 2	NC_002229	lipase	Unknown	YP_001033926.1	ACA	3	1	n3	0.034	78	89.951	7.20754	0.361	0.551282	0.562926	0.0367313
Gallid alphaherpesvirus 2	NC_002229	lipase	Unknown	YP_001033926.1	ACG	3	1	n3	0.37	52	53.624	6.44225	0.023	0.557692	0.659428	0.0498668
Gallid alphaherpesvirus 2	NC_002229	lipase	Unknown	YP_001033926.1	ACC	3	1	n3	0.232	46	49.406	5.53617	0.116	0.608696	0.6699	0.0568215
Gallid alphaherpesvirus 2	NC_002229	lipase	Unknown	YP_001033926.1	ACT	3	1	n3	0.016	57	68.912	5.77912	0.091	0.421053	0.481383	0.0453682
Gallid alphaherpesvirus 2	NC_002229	lipase	Unknown	YP_001033926.1	ATA	3	1	n3	0.251	157	162.386	8.82831	0.47	0.796178	0.797185	0.0188322
Gallid alphaherpesvirus 2	NC_002229	lipase	Unknown	YP_001033926.1	ATG	3	1	n3	1	141	117.855	6.69403	0.724	0.893617	0.880998	0.0230492
Gallid alphaherpesvirus 2	NC_002229	lipase	Unknown	YP_001033926.1	ATC	3	1	n3	0.881	97	88.535	6.77649	0.881	0.793814	0.751891	0.0361761
Gallid alphaherpesvirus 2	NC_002229	lipase	Unknown	YP_001033926.1	ATT	3	1	n3	0.97	132	119.344	6.50981	0.481	0.598485	0.600865	0.0330559
Gallid alphaherpesvirus 2	NC_002229	lipase	Unknown	YP_001033926.1	GAA	3	1	n3	0.625	84	81.596	5.80041	0.026	0.428571	0.498856	0.0365717
Gallid alphaherpesvirus 2	NC_002229	lipase	Unknown	YP_001033926.1	GAG	3	1	n3	0.307	48	50.68	5.96285	0.984	0.75	0.630521	0.0531711
Gallid alphaherpesvirus 2	NC_002229	lipase	Unknown	YP_001033926.1	GAC	3	1	n3	0.004	37	49.386	5.08734	0.992	0.756757	0.623878	0.0564345
Gallid alphaherpesvirus 2	NC_002229	lipase	Unknown	YP_001033926.1	GAT	3	1	n3	0.881	97	88.535	6.77649	0.022	0.463918	0.528914	0.031516
Gallid alphaherpesvirus 2	NC_002229	lipase	Unknown	YP_001033926.1	GGA	3	1	n3	0.935	74	64.264	5.76995	0.68	0.567568	0.545842	0.0465829
Gallid alphaherpesvirus 2	NC_002229	lipase	Unknown	YP_001033926.1	GGG	3	1	n3	0.906	46	37.686	5.84204	0.409	0.630435	0.644613	0.0607509
Gallid alphaherpesvirus 2	NC_002229	lipase	Unknown	YP_001033926.1	GGC	3	1	n3	0.466	37	36.932	4.48858	0.969	0.837838	0.722012	0.0595618
Gallid alphaherpesvirus 2	NC_002229	lipase	Unknown	YP_001033926.1	GGT	3	1	n3	0.232	46	49.406	5.53617	0.824	0.630435	0.575876	0.0563734
Gallid alphaherpesvirus 2	NC_002229	lipase	Unknown	YP_001033926.1	GCA	3	1	n3	0.993	89	74.065	6.18812	0.555	0.460674	0.453878	0.0436095
Gallid alphaherpesvirus 2	NC_002229	lipase	Unknown	YP_001033926.1	GCG	3	1	n3	0.863	43	36.427	5.55614	0.996	0.674419	0.487363	0.0681898
Gallid alphaherpesvirus 2	NC_002229	lipase	Unknown	YP_001033926.1	GCC	3	1	n3	0.466	37	36.932	4.48858	0.245	0.621622	0.665743	0.0656785
Gallid alphaherpesvirus 2	NC_002229	lipase	Unknown	YP_001033926.1	GCT	3	1	n3	0.258	43	46.198	5.44544	0.29	0.395349	0.427815	0.0609559
Gallid alphaherpesvirus 2	NC_002229	lipase	Unknown	YP_001033926.1	GTA	3	1	n3	0.437	86	87.057	7.2158	0.01	0.453488	0.535884	0.0363577
Gallid alphaherpesvirus 2	NC_002229	lipase	Unknown	YP_001033926.1	GTG	3	1	n3	0	37	56.013	6.19991	0.018	0.567568	0.673223	0.0489588
Gallid alphaherpesvirus 2	NC_002229	lipase	Unknown	YP_001033926.1	GTC	3	1	n3	0.004	37	49.386	5.08734	0.026	0.567568	0.672585	0.0559077
Gallid alphaherpesvirus 2	NC_002229	lipase	Unknown	YP_001033926.1	GTT	3	1	n3	0.698	73	69.437	6.37229	0.975	0.616438	0.526565	0.044603
Gallid alphaherpesvirus 2	NC_002229	lipase	Unknown	YP_001033926.1	CAA	3	1	n3	0.719	85	80.779	6.63718	0.602	0.623529	0.612864	0.0402786
Gallid alphaherpesvirus 2	NC_002229	lipase	Unknown	YP_001033926.1	CAG	3	1	n3	0.679	60	57.182	5.13292	0.245	0.7	0.728707	0.0431562
Gallid alphaherpesvirus 2	NC_002229	lipase	Unknown	YP_001033926.1	CAC	3	1	n3	0	37	56.013	6.19991	0.82	0.783784	0.739669	0.0481988
Gallid alphaherpesvirus 2	NC_002229	lipase	Unknown	YP_001033926.1	CAT	3	1	n3	1	141	117.855	6.69403	0.489	0.723404	0.724276	0.0242177
Gallid alphaherpesvirus 2	NC_002229	lipase	Unknown	YP_001033926.1	CGA	3	1	n3	0.22	47	51.587	6.7261	0.943	0.829787	0.753744	0.0484094
Gallid alphaherpesvirus 2	NC_002229	lipase	Unknown	YP_001033926.1	CGG	3	1	n3	0.148	32	36.982	5.17819	0.489	0.84375	0.843769	0.0516635
Gallid alphaherpesvirus 2	NC_002229	lipase	Unknown	YP_001033926.1	CGC	3	1	n3	0.863	43	36.427	5.55614	0.093	0.744186	0.815804	0.0551633
Gallid alphaherpesvirus 2	NC_002229	lipase	Unknown	YP_001033926.1	CGT	3	1	n3	0.37	52	53.624	6.44225	0.558	0.75	0.73771	0.0483206
Gallid alphaherpesvirus 2	NC_002229	lipase	Unknown	YP_001033926.1	CCA	3	1	n3	0.978	81	69.323	5.47327	0.608	0.592593	0.581399	0.039976
Gallid alphaherpesvirus 2	NC_002229	lipase	Unknown	YP_001033926.1	CCG	3	1	n3	0.148	32	36.982	5.17819	0.8	0.6875	0.636116	0.0613706
Gallid alphaherpesvirus 2	NC_002229	lipase	Unknown	YP_001033926.1	CCC	3	1	n3	0.906	46	37.686	5.84204	0.826	0.782609	0.717993	0.0678045
Gallid alphaherpesvirus 2	NC_002229	lipase	Unknown	YP_001033926.1	CCT	3	1	n3	0.444	44	44.297	5.05913	0.47	0.477273	0.482387	0.0619061
Gallid alphaherpesvirus 2	NC_002229	lipase	Unknown	YP_001033926.1	CTA	3	1	n3	0.038	54	64.772	6.53483	0.733	0.685185	0.662342	0.0386372
Gallid alphaherpesvirus 2	NC_002229	lipase	Unknown	YP_001033926.1	CTG	3	1	n3	0.679	60	57.182	5.13292	0.261	0.8	0.825295	0.0411326
Gallid alphaherpesvirus 2	NC_002229	lipase	Unknown	YP_001033926.1	CTC	3	1	n3	0.307	48	50.68	5.96285	0.126	0.75	0.798182	0.0447608
Gallid alphaherpesvirus 2	NC_002229	lipase	Unknown	YP_001033926.1	CTT	3	1	n3	0.018	53	63.629	5.41714	0.035	0.584906	0.666533	0.0450835
Gallid alphaherpesvirus 2	NC_002229	lipase	Unknown	YP_001033926.1	TAA	3	1	n3	0.392	89	90.035	5.63114	0.681	0.662921	0.647856	0.0310667
Gallid alphaherpesvirus 2	NC_002229	lipase	Unknown	YP_001033926.1	TAG	3	1	n3	0.038	54	64.772	6.53483	0.84	0.796296	0.755249	0.0412821
Gallid alphaherpesvirus 2	NC_002229	lipase	Unknown	YP_001033926.1	TAC	3	1	n3	0.437	86	87.057	7.2158	0.846	0.837209	0.80205	0.0330748
Gallid alphaherpesvirus 2	NC_002229	lipase	Unknown	YP_001033926.1	TAT	3	1	n3	0.251	157	162.386	8.82831	0.122	0.713376	0.737932	0.0217809
Gallid alphaherpesvirus 2	NC_002229	lipase	Unknown	YP_001033926.1	TGA	3	1	n3	0.259	75	78.49	6.34822	0.521	0.8	0.795551	0.0335316
Gallid alphaherpesvirus 2	NC_002229	lipase	Unknown	YP_001033926.1	TGG	3	1	n3	0.978	81	69.323	5.47327	0.094	0.864198	0.904157	0.0299018
Gallid alphaherpesvirus 2	NC_002229	lipase	Unknown	YP_001033926.1	TGC	3	1	n3	0.993	89	74.065	6.18812	0.453	0.831461	0.838204	0.034276
Gallid alphaherpesvirus 2	NC_002229	lipase	Unknown	YP_001033926.1	TGT	3	1	n3	0.034	78	89.951	7.20754	0.366	0.705128	0.715843	0.0330554
Gallid alphaherpesvirus 2	NC_002229	lipase	Unknown	YP_001033926.1	TCA	3	1	n3	0.259	75	78.49	6.34822	0.178	0.413333	0.450123	0.0410716
Gallid alphaherpesvirus 2	NC_002229	lipase	Unknown	YP_001033926.1	TCG	3	1	n3	0.22	47	51.587	6.7261	0.121	0.553191	0.615635	0.0535073
Gallid alphaherpesvirus 2	NC_002229	lipase	Unknown	YP_001033926.1	TCC	3	1	n3	0.935	74	64.264	5.76995	0.251	0.702703	0.730951	0.0458244
Gallid alphaherpesvirus 2	NC_002229	lipase	Unknown	YP_001033926.1	TCT	3	1	n3	0.155	71	76.856	6.54532	0.818	0.535211	0.495155	0.043252
Gallid alphaherpesvirus 2	NC_002229	lipase	Unknown	YP_001033926.1	TTA	3	1	n3	0.392	89	90.035	5.63114	0.975	0.58427	0.525196	0.0286245
Gallid alphaherpesvirus 2	NC_002229	lipase	Unknown	YP_001033926.1	TTG	3	1	n3	0.719	85	80.779	6.63718	0.315	0.741176	0.759686	0.0363674
Gallid alphaherpesvirus 2	NC_002229	lipase	Unknown	YP_001033926.1	TTC	3	1	n3	0.625	84	81.596	5.80041	0.628	0.809524	0.796475	0.0350509
Gallid alphaherpesvirus 2	NC_002229	lipase	Unknown	YP_001033926.1	TTT	3	1	n3	0.735	121	115.314	7.79445	0.263	0.644628	0.66124	0.0261415
Gallid alphaherpesvirus 2	NC_002229	lipase	Unknown	YP_001033926.1	WRC	3	1	n3	0.931	291	276.757	9.19771	0.187	0.766323	0.781536	0.0166567
Gallid alphaherpesvirus 2	NC_002229	lipase	Unknown	YP_001033926.1	SYC	3	1	n3	0.205	168	174.684	8.41321	0.154	0.690476	0.716956	0.0266697
Gallid alphaherpesvirus 2	NC_002229	lipase	Unknown	YP_001033926.1	WA	2	1	n3	0.273	765	771.974	12.719	0.402	0.637908	0.639587	0.00668057
Gallid alphaherpesvirus 2	NC_002229	lipase	Unknown	YP_001033926.1	WA	2	0	n3	0.344	376	378.659	7.87558	0.427	0.74734	0.749408	0.0110172
Gallid alphaherpesvirus 2	NC_002229	lipase	Unknown	YP_001033926.1	AA	2	0	n3	0.815	183	176.534	6.31244	0.276	0.721311	0.730811	0.0158299
Gallid alphaherpesvirus 2	NC_002229	lipase	Unknown	YP_001033926.1	TA	2	0	n3	0.1	193	202.125	7.43124	0.628	0.772021	0.765745	0.0184573
Gallid alphaherpesvirus 2	NC_002229	lipase	Unknown	YP_001033926.1	CA	2	0	n3	0.788	168	161.897	6.94265	0.23	0.517857	0.534125	0.0218316
Gallid alphaherpesvirus 2	NC_002229	lipase	Unknown	YP_001033926.1	GA	2	0	n3	0.23	132	135.444	5.33693	0.593	0.787879	0.782918	0.022699
Gallid alphaherpesvirus 2	NC_002229	protein LORF2	Unknown	YP_001033928.2	AA	2	1	n3	0.813	202	195.276	7.41362	0.395	0.534653	0.539463	0.0180144
Gallid alphaherpesvirus 2	NC_002229	protein LORF2	Unknown	YP_001033928.2	AG	2	1	n3	0.023	167	180.475	7.29214	0.807	0.778443	0.759432	0.0222671
Gallid alphaherpesvirus 2	NC_002229	protein LORF2	Unknown	YP_001033928.2	AC	2	1	n3	0.067	168	178.953	7.65185	0.993	0.845238	0.799058	0.0201735
Gallid alphaherpesvirus 2	NC_002229	protein LORF2	Unknown	YP_001033928.2	AT	2	1	n3	0.959	226	208.296	9.30636	0.006	0.610619	0.640917	0.0123016
Gallid alphaherpesvirus 2	NC_002229	protein LORF2	Unknown	YP_001033928.2	GA	2	1	n3	0.43	212	213.051	7.52106	0.906	0.636792	0.612898	0.0174785
Gallid alphaherpesvirus 2	NC_002229	protein LORF2	Unknown	YP_001033928.2	GG	2	1	n3	0.928	182	171.888	6.57795	0.102	0.741758	0.767913	0.0216706
Gallid alphaherpesvirus 2	NC_002229	protein LORF2	Unknown	YP_001033928.2	GC	2	1	n3	0.548	144	142.108	9.24967	0.241	0.708333	0.720557	0.0178777
Gallid alphaherpesvirus 2	NC_002229	protein LORF2	Unknown	YP_001033928.2	GT	2	1	n3	0.067	168	178.953	7.65185	0.408	0.541667	0.546827	0.0187205
Gallid alphaherpesvirus 2	NC_002229	protein LORF2	Unknown	YP_001033928.2	CA	2	1	n3	0.817	190	182.319	7.98644	0.119	0.473684	0.496338	0.0196619
Gallid alphaherpesvirus 2	NC_002229	protein LORF2	Unknown	YP_001033928.2	CG	2	1	n3	0.289	168	172.318	9.6091	0.631	0.744048	0.738672	0.013308
Gallid alphaherpesvirus 2	NC_002229	protein LORF2	Unknown	YP_001033928.2	CC	2	1	n3	0.928	182	171.888	6.57795	0.58	0.730769	0.726122	0.0224201
Gallid alphaherpesvirus 2	NC_002229	protein LORF2	Unknown	YP_001033928.2	CT	2	1	n3	0.023	167	180.475	7.29214	0.577	0.461078	0.456622	0.0204248
Gallid alphaherpesvirus 2	NC_002229	protein LORF2	Unknown	YP_001033928.2	TA	2	1	n3	0.116	158	171.354	11.3477	0.374	0.607595	0.61157	0.0128128
Gallid alphaherpesvirus 2	NC_002229	protein LORF2	Unknown	YP_001033928.2	TG	2	1	n3	0.817	190	182.319	7.98644	0.69	0.831579	0.8224	0.0207124
Gallid alphaherpesvirus 2	NC_002229	protein LORF2	Unknown	YP_001033928.2	TC	2	1	n3	0.43	212	213.051	7.52106	0.137	0.806604	0.826657	0.0182491
Gallid alphaherpesvirus 2	NC_002229	protein LORF2	Unknown	YP_001033928.2	TT	2	1	n3	0.813	202	195.276	7.41362	0.629	0.613861	0.607116	0.0208584
Gallid alphaherpesvirus 2	NC_002229	protein LORF2	Unknown	YP_001033928.2	AAA	3	1	n3	0.683	52	49.068	5.00673	0.799	0.711538	0.673046	0.042589
Gallid alphaherpesvirus 2	NC_002229	protein LORF2	Unknown	YP_001033928.2	AAG	3	1	n3	0.183	40	43.593	4.57683	0.275	0.8	0.825763	0.0478701
Gallid alphaherpesvirus 2	NC_002229	protein LORF2	Unknown	YP_001033928.2	AAC	3	1	n3	0.064	41	47.844	4.68761	0.619	0.804878	0.791783	0.0492273
Gallid alphaherpesvirus 2	NC_002229	protein LORF2	Unknown	YP_001033928.2	AAT	3	1	n3	0.997	69	54.771	4.77771	0.584	0.652174	0.643631	0.041543
Gallid alphaherpesvirus 2	NC_002229	protein LORF2	Unknown	YP_001033928.2	AGA	3	1	n3	0.319	52	54.109	5.34183	0.069	0.653846	0.714918	0.0420408
Gallid alphaherpesvirus 2	NC_002229	protein LORF2	Unknown	YP_001033928.2	AGG	3	1	n3	0.054	38	45.3	4.88713	0.289	0.815789	0.837236	0.0451812
Gallid alphaherpesvirus 2	NC_002229	protein LORF2	Unknown	YP_001033928.2	AGC	3	1	n3	0.867	42	36.059	4.81991	0.728	0.809524	0.774382	0.0568078
Gallid alphaherpesvirus 2	NC_002229	protein LORF2	Unknown	YP_001033928.2	AGT	3	1	n3	0.011	34	44.007	4.74773	0.385	0.617647	0.631913	0.0500827
Gallid alphaherpesvirus 2	NC_002229	protein LORF2	Unknown	YP_001033928.2	ACA	3	1	n3	0.447	43	43.196	4.6499	0.083	0.511628	0.586878	0.0541563
Gallid alphaherpesvirus 2	NC_002229	protein LORF2	Unknown	YP_001033928.2	ACG	3	1	n3	0.724	48	44.235	5.48396	0.285	0.770833	0.799362	0.0511632
Gallid alphaherpesvirus 2	NC_002229	protein LORF2	Unknown	YP_001033928.2	ACC	3	1	n3	0.168	43	47.515	5.11896	0.585	0.790698	0.778798	0.0521787
Gallid alphaherpesvirus 2	NC_002229	protein LORF2	Unknown	YP_001033928.2	ACT	3	1	n3	0.011	34	44.007	4.74773	0.1	0.441176	0.51065	0.05519
Gallid alphaherpesvirus 2	NC_002229	protein LORF2	Unknown	YP_001033928.2	ATA	3	1	n3	0.066	43	50.767	5.54912	0.965	0.860465	0.793087	0.039259
Gallid alphaherpesvirus 2	NC_002229	protein LORF2	Unknown	YP_001033928.2	ATG	3	1	n3	0.97	54	44.389	4.7839	0.498	0.888889	0.88765	0.0397987
Gallid alphaherpesvirus 2	NC_002229	protein LORF2	Unknown	YP_001033928.2	ATC	3	1	n3	0.572	59	57.369	5.20258	0.907	0.864407	0.808415	0.0425484
Gallid alphaherpesvirus 2	NC_002229	protein LORF2	Unknown	YP_001033928.2	ATT	3	1	n3	0.997	69	54.771	4.77771	0.383	0.57971	0.593543	0.0484254
Gallid alphaherpesvirus 2	NC_002229	protein LORF2	Unknown	YP_001033928.2	GAA	3	1	n3	0.388	59	59.985	4.93242	0.037	0.355932	0.432755	0.0433162
Gallid alphaherpesvirus 2	NC_002229	protein LORF2	Unknown	YP_001033928.2	GAG	3	1	n3	0.558	47	45.455	5.26782	0.982	0.744681	0.632931	0.0568021
Gallid alphaherpesvirus 2	NC_002229	protein LORF2	Unknown	YP_001033928.2	GAC	3	1	n3	0.224	47	50.242	4.72794	0.969	0.829787	0.73956	0.0480934
Gallid alphaherpesvirus 2	NC_002229	protein LORF2	Unknown	YP_001033928.2	GAT	3	1	n3	0.572	59	57.369	5.20258	0.005	0.389831	0.502999	0.0390631
Gallid alphaherpesvirus 2	NC_002229	protein LORF2	Unknown	YP_001033928.2	GGA	3	1	n3	0.875	56	49.743	5.02901	0.967	0.589286	0.492673	0.0540806
Gallid alphaherpesvirus 2	NC_002229	protein LORF2	Unknown	YP_001033928.2	GGG	3	1	n3	0.912	46	37.703	5.69322	0.06	0.586957	0.681505	0.0616465
Gallid alphaherpesvirus 2	NC_002229	protein LORF2	Unknown	YP_001033928.2	GGC	3	1	n3	0.466	37	36.927	5.13923	0.135	0.594595	0.657148	0.0595502
Gallid alphaherpesvirus 2	NC_002229	protein LORF2	Unknown	YP_001033928.2	GGT	3	1	n3	0.168	43	47.515	5.11896	0.921	0.534884	0.458601	0.0537534
Gallid alphaherpesvirus 2	NC_002229	protein LORF2	Unknown	YP_001033928.2	GCA	3	1	n3	0.255	32	34.651	4.69204	0.35	0.40625	0.430321	0.0645345
Gallid alphaherpesvirus 2	NC_002229	protein LORF2	Unknown	YP_001033928.2	GCG	3	1	n3	0.359	33	34.471	5.4197	0.585	0.727273	0.712774	0.0651128
Gallid alphaherpesvirus 2	NC_002229	protein LORF2	Unknown	YP_001033928.2	GCC	3	1	n3	0.466	37	36.927	5.13923	0.738	0.810811	0.769689	0.0645764
Gallid alphaherpesvirus 2	NC_002229	protein LORF2	Unknown	YP_001033928.2	GCT	3	1	n3	0.867	42	36.059	4.81991	0.404	0.47619	0.492608	0.0652869
Gallid alphaherpesvirus 2	NC_002229	protein LORF2	Unknown	YP_001033928.2	GTA	3	1	n3	0.615	41	39.104	5.13724	0.354	0.463415	0.484603	0.0571113
Gallid alphaherpesvirus 2	NC_002229	protein LORF2	Unknown	YP_001033928.2	GTG	3	1	n3	0.264	39	41.763	4.98506	0.828	0.820513	0.766008	0.0548377
Gallid alphaherpesvirus 2	NC_002229	protein LORF2	Unknown	YP_001033928.2	GTC	3	1	n3	0.224	47	50.242	4.72794	0.094	0.744681	0.807189	0.0475534
Gallid alphaherpesvirus 2	NC_002229	protein LORF2	Unknown	YP_001033928.2	GTT	3	1	n3	0.064	41	47.844	4.68761	0.388	0.536585	0.554747	0.0536273
Gallid alphaherpesvirus 2	NC_002229	protein LORF2	Unknown	YP_001033928.2	CAA	3	1	n3	0.836	57	51.843	4.95241	0.438	0.526316	0.532236	0.0506179
Gallid alphaherpesvirus 2	NC_002229	protein LORF2	Unknown	YP_001033928.2	CAG	3	1	n3	0.144	40	44.324	4.62418	0.354	0.725	0.743833	0.0496029
Gallid alphaherpesvirus 2	NC_002229	protein LORF2	Unknown	YP_001033928.2	CAC	3	1	n3	0.264	39	41.763	4.98506	0.494	0.794872	0.793162	0.0529212
Gallid alphaherpesvirus 2	NC_002229	protein LORF2	Unknown	YP_001033928.2	CAT	3	1	n3	0.97	54	44.389	4.7839	0.982	0.685185	0.600319	0.042428
Gallid alphaherpesvirus 2	NC_002229	protein LORF2	Unknown	YP_001033928.2	CGA	3	1	n3	0.273	52	55.529	6.16791	0.901	0.557692	0.490671	0.0537818
Gallid alphaherpesvirus 2	NC_002229	protein LORF2	Unknown	YP_001033928.2	CGG	3	1	n3	0.239	35	38.083	5.05728	0.75	0.685714	0.636628	0.073019
Gallid alphaherpesvirus 2	NC_002229	protein LORF2	Unknown	YP_001033928.2	CGC	3	1	n3	0.359	33	34.471	5.4197	0.509	0.636364	0.635942	0.0693539
Gallid alphaherpesvirus 2	NC_002229	protein LORF2	Unknown	YP_001033928.2	CGT	3	1	n3	0.724	48	44.235	5.48396	0.069	0.3125	0.404539	0.0605923
Gallid alphaherpesvirus 2	NC_002229	protein LORF2	Unknown	YP_001033928.2	CCA	3	1	n3	0.981	63	50.802	5.15895	0.351	0.52381	0.543861	0.0502695
Gallid alphaherpesvirus 2	NC_002229	protein LORF2	Unknown	YP_001033928.2	CCG	3	1	n3	0.239	35	38.083	5.05728	0.865	0.771429	0.703441	0.059217
Gallid alphaherpesvirus 2	NC_002229	protein LORF2	Unknown	YP_001033928.2	CCC	3	1	n3	0.912	46	37.703	5.69322	0.466	0.652174	0.657379	0.0666205
Gallid alphaherpesvirus 2	NC_002229	protein LORF2	Unknown	YP_001033928.2	CCT	3	1	n3	0.054	38	45.3	4.88713	0.829	0.447368	0.396788	0.0561242
Gallid alphaherpesvirus 2	NC_002229	protein LORF2	Unknown	YP_001033928.2	CTA	3	1	n3	0.097	40	47.103	5.89036	0.055	0.55	0.624227	0.0463045
Gallid alphaherpesvirus 2	NC_002229	protein LORF2	Unknown	YP_001033928.2	CTG	3	1	n3	0.144	40	44.324	4.62418	0.804	0.85	0.809208	0.0475675
Gallid alphaherpesvirus 2	NC_002229	protein LORF2	Unknown	YP_001033928.2	CTC	3	1	n3	0.558	47	45.455	5.26782	0.101	0.787234	0.842389	0.0450768
Gallid alphaherpesvirus 2	NC_002229	protein LORF2	Unknown	YP_001033928.2	CTT	3	1	n3	0.183	40	43.593	4.57683	0.537	0.675	0.670367	0.053056
Gallid alphaherpesvirus 2	NC_002229	protein LORF2	Unknown	YP_001033928.2	TAA	3	1	n3	0.408	34	34.38	3.83948	0.823	0.588235	0.542992	0.0467476
Gallid alphaherpesvirus 2	NC_002229	protein LORF2	Unknown	YP_001033928.2	TAG	3	1	n3	0.097	40	47.103	5.89036	0.621	0.85	0.836185	0.0374045
Gallid alphaherpesvirus 2	NC_002229	protein LORF2	Unknown	YP_001033928.2	TAC	3	1	n3	0.615	41	39.104	5.13724	0.919	0.95122	0.891071	0.043137
Gallid alphaherpesvirus 2	NC_002229	protein LORF2	Unknown	YP_001033928.2	TAT	3	1	n3	0.066	43	50.767	5.54912	0.008	0.744186	0.820273	0.0335967
Gallid alphaherpesvirus 2	NC_002229	protein LORF2	Unknown	YP_001033928.2	TGA	3	1	n3	0.346	52	53.67	5.04015	0.52	0.75	0.744154	0.0433979
Gallid alphaherpesvirus 2	NC_002229	protein LORF2	Unknown	YP_001033928.2	TGG	3	1	n3	0.981	63	50.802	5.15895	0.253	0.84127	0.868006	0.0397104
Gallid alphaherpesvirus 2	NC_002229	protein LORF2	Unknown	YP_001033928.2	TGC	3	1	n3	0.255	32	34.651	4.69204	0.273	0.78125	0.815747	0.0571478
Gallid alphaherpesvirus 2	NC_002229	protein LORF2	Unknown	YP_001033928.2	TGT	3	1	n3	0.447	43	43.196	4.6499	0.818	0.744186	0.698737	0.0481236
Gallid alphaherpesvirus 2	NC_002229	protein LORF2	Unknown	YP_001033928.2	TCA	3	1	n3	0.346	52	53.67	5.04015	0.513	0.423077	0.420752	0.0482656
Gallid alphaherpesvirus 2	NC_002229	protein LORF2	Unknown	YP_001033928.2	TCG	3	1	n3	0.273	52	55.529	6.16791	0.347	0.711538	0.730028	0.0474379
Gallid alphaherpesvirus 2	NC_002229	protein LORF2	Unknown	YP_001033928.2	TCC	3	1	n3	0.875	56	49.743	5.02901	0.509	0.696429	0.69559	0.0524625
Gallid alphaherpesvirus 2	NC_002229	protein LORF2	Unknown	YP_001033928.2	TCT	3	1	n3	0.319	52	54.109	5.34183	0.761	0.461538	0.426873	0.0483612
Gallid alphaherpesvirus 2	NC_002229	protein LORF2	Unknown	YP_001033928.2	TTA	3	1	n3	0.408	34	34.38	3.83948	0.902	0.529412	0.470123	0.0474738
Gallid alphaherpesvirus 2	NC_002229	protein LORF2	Unknown	YP_001033928.2	TTG	3	1	n3	0.836	57	51.843	4.95241	0.121	0.77193	0.824805	0.0437151
Gallid alphaherpesvirus 2	NC_002229	protein LORF2	Unknown	YP_001033928.2	TTC	3	1	n3	0.388	59	59.985	4.93242	0.155	0.813559	0.849999	0.0369565
Gallid alphaherpesvirus 2	NC_002229	protein LORF2	Unknown	YP_001033928.2	TTT	3	1	n3	0.683	52	49.068	5.00673	0.915	0.673077	0.617072	0.0386439
Gallid alphaherpesvirus 2	NC_002229	protein LORF2	Unknown	YP_001033928.2	WRC	3	1	n3	0.365	156	157.658	7.00393	0.839	0.839744	0.817295	0.0228208
Gallid alphaherpesvirus 2	NC_002229	protein LORF2	Unknown	YP_001033928.2	SYC	3	1	n3	0.798	177	170.327	7.67464	0.116	0.745763	0.775311	0.0249894
Gallid alphaherpesvirus 2	NC_002229	protein LORF2	Unknown	YP_001033928.2	WA	2	1	n3	0.219	360	366.63	9.9664	0.283	0.566667	0.573171	0.0106658
Gallid alphaherpesvirus 2	NC_002229	protein LORF2	Unknown	YP_001033928.2	WA	2	0	n3	0.133	184	189.974	6.02473	0.495	0.63587	0.636437	0.0171885
Gallid alphaherpesvirus 2	NC_002229	protein LORF2	Unknown	YP_001033928.2	AA	2	0	n3	0.511	105	104.297	4.95165	0.468	0.580952	0.583259	0.0240036
Gallid alphaherpesvirus 2	NC_002229	protein LORF2	Unknown	YP_001033928.2	TA	2	0	n3	0.116	79	85.677	5.67386	0.605	0.708861	0.701085	0.0306505
Gallid alphaherpesvirus 2	NC_002229	protein LORF2	Unknown	YP_001033928.2	CA	2	0	n3	0.899	106	98.721	5.41675	0.022	0.490566	0.544293	0.0285857
Gallid alphaherpesvirus 2	NC_002229	protein LORF2	Unknown	YP_001033928.2	GA	2	0	n3	0.372	117	118.305	4.99159	0.941	0.786325	0.748674	0.0246967
Gallid alphaherpesvirus 2	NC_002229	envelope glycoprotein L	Late	YP_001033929.1	AA	2	1	n3	0.778	94	89.925	4.79452	0.574	0.712766	0.707992	0.0261038
Gallid alphaherpesvirus 2	NC_002229	envelope glycoprotein L	Late	YP_001033929.1	AG	2	1	n3	0.213	64	66.774	4.36955	0.728	0.6875	0.662878	0.0411905
Gallid alphaherpesvirus 2	NC_002229	envelope glycoprotein L	Late	YP_001033929.1	AC	2	1	n3	0.02	54	63.077	4.75048	0.917	0.703704	0.655979	0.0337362
Gallid alphaherpesvirus 2	NC_002229	envelope glycoprotein L	Late	YP_001033929.1	AT	2	1	n3	0.862	106	98.224	6.31362	0.022	0.707547	0.744068	0.0196128
Gallid alphaherpesvirus 2	NC_002229	envelope glycoprotein L	Late	YP_001033929.1	GA	2	1	n3	0.64	78	75.782	4.91411	0.003	0.641026	0.720339	0.0315293
Gallid alphaherpesvirus 2	NC_002229	envelope glycoprotein L	Late	YP_001033929.1	GG	2	1	n3	0.374	63	63.853	4.22959	0.985	0.825397	0.74071	0.0379326
Gallid alphaherpesvirus 2	NC_002229	envelope glycoprotein L	Late	YP_001033929.1	GC	2	1	n3	0.874	74	66.288	5.99308	0.164	0.72973	0.758627	0.0304504
Gallid alphaherpesvirus 2	NC_002229	envelope glycoprotein L	Late	YP_001033929.1	GT	2	1	n3	0.02	54	63.077	4.75048	0.931	0.740741	0.688311	0.0348535
Gallid alphaherpesvirus 2	NC_002229	envelope glycoprotein L	Late	YP_001033929.1	CA	2	1	n3	0.277	70	72.783	5.33853	0.962	0.671429	0.606302	0.0335564
Gallid alphaherpesvirus 2	NC_002229	envelope glycoprotein L	Late	YP_001033929.1	CG	2	1	n3	0.793	72	65.59	6.72041	0.124	0.638889	0.654082	0.0159463
Gallid alphaherpesvirus 2	NC_002229	envelope glycoprotein L	Late	YP_001033929.1	CC	2	1	n3	0.374	63	63.853	4.22959	0.068	0.603175	0.668312	0.0417399
Gallid alphaherpesvirus 2	NC_002229	envelope glycoprotein L	Late	YP_001033929.1	CT	2	1	n3	0.213	64	66.774	4.36955	0.765	0.625	0.59716	0.0362388
Gallid alphaherpesvirus 2	NC_002229	envelope glycoprotein L	Late	YP_001033929.1	TA	2	1	n3	0.284	76	79.51	7.47234	0.157	0.605263	0.626005	0.0209861
Gallid alphaherpesvirus 2	NC_002229	envelope glycoprotein L	Late	YP_001033929.1	TG	2	1	n3	0.277	70	72.783	5.33853	0.05	0.628571	0.683804	0.0336501
Gallid alphaherpesvirus 2	NC_002229	envelope glycoprotein L	Late	YP_001033929.1	TC	2	1	n3	0.64	78	75.782	4.91411	0.952	0.717949	0.659657	0.0337612
Gallid alphaherpesvirus 2	NC_002229	envelope glycoprotein L	Late	YP_001033929.1	TT	2	1	n3	0.778	94	89.925	4.79452	0.116	0.595745	0.632652	0.0308768
Gallid alphaherpesvirus 2	NC_002229	envelope glycoprotein L	Late	YP_001033929.1	AAA	3	1	n3	0.598	28	26.725	3.73435	0.464	0.642857	0.647782	0.0631547
Gallid alphaherpesvirus 2	NC_002229	envelope glycoprotein L	Late	YP_001033929.1	AAG	3	1	n3	0.65	21	19.445	2.87663	0.542	0.666667	0.649128	0.092213
Gallid alphaherpesvirus 2	NC_002229	envelope glycoprotein L	Late	YP_001033929.1	AAC	3	1	n3	0.106	15	18.579	3.22549	0.724	0.6	0.549777	0.0813785
Gallid alphaherpesvirus 2	NC_002229	envelope glycoprotein L	Late	YP_001033929.1	AAT	3	1	n3	0.89	29	24.176	3.58567	0.524	0.586207	0.582792	0.0647274
Gallid alphaherpesvirus 2	NC_002229	envelope glycoprotein L	Late	YP_001033929.1	AGA	3	1	n3	0.447	18	17.997	3.12458	0.104	0.444444	0.559689	0.0916061
Gallid alphaherpesvirus 2	NC_002229	envelope glycoprotein L	Late	YP_001033929.1	AGG	3	1	n3	0.166	14	16.657	3.11695	0.836	0.714286	0.617329	0.0973758
Gallid alphaherpesvirus 2	NC_002229	envelope glycoprotein L	Late	YP_001033929.1	AGC	3	1	n3	0.769	19	15.988	3.38406	0.318	0.684211	0.716997	0.0905032
Gallid alphaherpesvirus 2	NC_002229	envelope glycoprotein L	Late	YP_001033929.1	AGT	3	1	n3	0.095	13	16.132	2.82888	0.41	0.615385	0.635096	0.0941343
Gallid alphaherpesvirus 2	NC_002229	envelope glycoprotein L	Late	YP_001033929.1	ACA	3	1	n3	0.009	9	14.643	2.69027	0.501	0.666667	0.655636	0.0957868
Gallid alphaherpesvirus 2	NC_002229	envelope glycoprotein L	Late	YP_001033929.1	ACG	3	1	n3	0.164	13	15.561	3.14488	0.046	0.615385	0.752471	0.0868698
Gallid alphaherpesvirus 2	NC_002229	envelope glycoprotein L	Late	YP_001033929.1	ACC	3	1	n3	0.73	19	16.741	2.98964	0.037	0.526316	0.689957	0.0955827
Gallid alphaherpesvirus 2	NC_002229	envelope glycoprotein L	Late	YP_001033929.1	ACT	3	1	n3	0.095	13	16.132	2.82888	0.726	0.615385	0.553777	0.0995513
Gallid alphaherpesvirus 2	NC_002229	envelope glycoprotein L	Late	YP_001033929.1	ATA	3	1	n3	0.518	24	23.24	3.74331	0.425	0.666667	0.671436	0.0751698
Gallid alphaherpesvirus 2	NC_002229	envelope glycoprotein L	Late	YP_001033929.1	ATG	3	1	n3	0.915	34	28.563	3.62188	0.696	0.794118	0.76755	0.0535174
Gallid alphaherpesvirus 2	NC_002229	envelope glycoprotein L	Late	YP_001033929.1	ATC	3	1	n3	0.147	18	21.245	3.6198	0.908	0.777778	0.666088	0.0823651
Gallid alphaherpesvirus 2	NC_002229	envelope glycoprotein L	Late	YP_001033929.1	ATT	3	1	n3	0.89	29	24.176	3.58567	0.128	0.517241	0.599006	0.0793095
Gallid alphaherpesvirus 2	NC_002229	envelope glycoprotein L	Late	YP_001033929.1	GAA	3	1	n3	0.987	31	22.979	3.33715	0.578	0.741935	0.73118	0.0684326
Gallid alphaherpesvirus 2	NC_002229	envelope glycoprotein L	Late	YP_001033929.1	GAG	3	1	n3	0.355	13	13.68	2.925	0.58	0.692308	0.665335	0.102378
Gallid alphaherpesvirus 2	NC_002229	envelope glycoprotein L	Late	YP_001033929.1	GAC	3	1	n3	0.214	16	17.878	3.04091	0.576	0.625	0.605472	0.0886295
Gallid alphaherpesvirus 2	NC_002229	envelope glycoprotein L	Late	YP_001033929.1	GAT	3	1	n3	0.147	18	21.245	3.6198	0.102	0.555556	0.640206	0.071991
Gallid alphaherpesvirus 2	NC_002229	envelope glycoprotein L	Late	YP_001033929.1	GGA	3	1	n3	0.163	15	17.658	3.17632	0	0.333333	0.625479	0.0932499
Gallid alphaherpesvirus 2	NC_002229	envelope glycoprotein L	Late	YP_001033929.1	GGG	3	1	n3	0.38	12	12.547	3.04069	0.996	0.916667	0.593776	0.124336
Gallid alphaherpesvirus 2	NC_002229	envelope glycoprotein L	Late	YP_001033929.1	GGC	3	1	n3	0.435	17	16.907	2.98536	0.183	0.647059	0.720929	0.0877876
Gallid alphaherpesvirus 2	NC_002229	envelope glycoprotein L	Late	YP_001033929.1	GGT	3	1	n3	0.73	19	16.741	2.98964	0.901	0.789474	0.676577	0.089935
Gallid alphaherpesvirus 2	NC_002229	envelope glycoprotein L	Late	YP_001033929.1	GCA	3	1	n3	0.801	23	19.408	3.54451	0.928	0.695652	0.562658	0.0910585
Gallid alphaherpesvirus 2	NC_002229	envelope glycoprotein L	Late	YP_001033929.1	GCG	3	1	n3	0.579	15	13.985	3.32998	0.266	0.466667	0.52938	0.105568
Gallid alphaherpesvirus 2	NC_002229	envelope glycoprotein L	Late	YP_001033929.1	GCC	3	1	n3	0.435	17	16.907	2.98536	0.742	0.705882	0.636359	0.101137
Gallid alphaherpesvirus 2	NC_002229	envelope glycoprotein L	Late	YP_001033929.1	GCT	3	1	n3	0.769	19	15.988	3.38406	0.742	0.578947	0.514448	0.0982111
Gallid alphaherpesvirus 2	NC_002229	envelope glycoprotein L	Late	YP_001033929.1	GTA	3	1	n3	0.086	13	17.311	3.53444	0.091	0.538462	0.646201	0.0824479
Gallid alphaherpesvirus 2	NC_002229	envelope glycoprotein L	Late	YP_001033929.1	GTG	3	1	n3	0.524	10	9.309	2.54902	0.066	0.3	0.521234	0.149488
Gallid alphaherpesvirus 2	NC_002229	envelope glycoprotein L	Late	YP_001033929.1	GTC	3	1	n3	0.214	16	17.878	3.04091	0.939	0.875	0.737446	0.0890584
Gallid alphaherpesvirus 2	NC_002229	envelope glycoprotein L	Late	YP_001033929.1	GTT	3	1	n3	0.106	15	18.579	3.22549	0.312	0.666667	0.698785	0.085391
Gallid alphaherpesvirus 2	NC_002229	envelope glycoprotein L	Late	YP_001033929.1	CAA	3	1	n3	0.034	13	18.361	3.43055	0.371	0.692308	0.716433	0.0849992
Gallid alphaherpesvirus 2	NC_002229	envelope glycoprotein L	Late	YP_001033929.1	CAG	3	1	n3	0.089	13	16.55	3.07985	0.887	0.769231	0.660088	0.0877843
Gallid alphaherpesvirus 2	NC_002229	envelope glycoprotein L	Late	YP_001033929.1	CAC	3	1	n3	0.524	10	9.309	2.54902	0.63	0.8	0.747341	0.128255
Gallid alphaherpesvirus 2	NC_002229	envelope glycoprotein L	Late	YP_001033929.1	CAT	3	1	n3	0.915	34	28.563	3.62188	0.107	0.852941	0.905056	0.0400814
Gallid alphaherpesvirus 2	NC_002229	envelope glycoprotein L	Late	YP_001033929.1	CGA	3	1	n3	0.959	27	19.729	3.91887	0.591	0.703704	0.685425	0.0805933
Gallid alphaherpesvirus 2	NC_002229	envelope glycoprotein L	Late	YP_001033929.1	CGG	3	1	n3	0.523	17	16.315	3.01625	0.241	0.647059	0.711383	0.097644
Gallid alphaherpesvirus 2	NC_002229	envelope glycoprotein L	Late	YP_001033929.1	CGC	3	1	n3	0.579	15	13.985	3.32998	0.886	0.866667	0.764251	0.0847965
Gallid alphaherpesvirus 2	NC_002229	envelope glycoprotein L	Late	YP_001033929.1	CGT	3	1	n3	0.164	13	15.561	3.14488	0.883	0.846154	0.7419	0.0881699
Gallid alphaherpesvirus 2	NC_002229	envelope glycoprotein L	Late	YP_001033929.1	CCA	3	1	n3	0.663	20	18.334	2.81077	0.908	0.75	0.625601	0.0860017
Gallid alphaherpesvirus 2	NC_002229	envelope glycoprotein L	Late	YP_001033929.1	CCG	3	1	n3	0.523	17	16.315	3.01625	0.848	0.764706	0.661329	0.09336
Gallid alphaherpesvirus 2	NC_002229	envelope glycoprotein L	Late	YP_001033929.1	CCC	3	1	n3	0.38	12	12.547	3.04069	0.002	0.333333	0.667536	0.118162
Gallid alphaherpesvirus 2	NC_002229	envelope glycoprotein L	Late	YP_001033929.1	CCT	3	1	n3	0.166	14	16.657	3.11695	0.366	0.642857	0.669597	0.0932521
Gallid alphaherpesvirus 2	NC_002229	envelope glycoprotein L	Late	YP_001033929.1	CTA	3	1	n3	0.425	17	17.099	3.601	0.172	0.470588	0.550155	0.0922778
Gallid alphaherpesvirus 2	NC_002229	envelope glycoprotein L	Late	YP_001033929.1	CTG	3	1	n3	0.089	13	16.55	3.07985	0.655	0.692308	0.654532	0.0959707
Gallid alphaherpesvirus 2	NC_002229	envelope glycoprotein L	Late	YP_001033929.1	CTC	3	1	n3	0.355	13	13.68	2.925	0.86	0.769231	0.647117	0.106509
Gallid alphaherpesvirus 2	NC_002229	envelope glycoprotein L	Late	YP_001033929.1	CTT	3	1	n3	0.65	21	19.445	2.87663	0.147	0.619048	0.702967	0.081783
Gallid alphaherpesvirus 2	NC_002229	envelope glycoprotein L	Late	YP_001033929.1	TAA	3	1	n3	0.471	22	21.86	3.35476	0.634	0.772727	0.746378	0.0602151
Gallid alphaherpesvirus 2	NC_002229	envelope glycoprotein L	Late	YP_001033929.1	TAG	3	1	n3	0.425	17	17.099	3.601	0.313	0.647059	0.682152	0.0834721
Gallid alphaherpesvirus 2	NC_002229	envelope glycoprotein L	Late	YP_001033929.1	TAC	3	1	n3	0.086	13	17.311	3.53444	0.828	0.846154	0.7682	0.0842819
Gallid alphaherpesvirus 2	NC_002229	envelope glycoprotein L	Late	YP_001033929.1	TAT	3	1	n3	0.518	24	23.24	3.74331	0.203	0.75	0.794703	0.062619
Gallid alphaherpesvirus 2	NC_002229	envelope glycoprotein L	Late	YP_001033929.1	TGA	3	1	n3	0.174	18	20.398	3.18082	0.506	1	0.971175	0.0315546
Gallid alphaherpesvirus 2	NC_002229	envelope glycoprotein L	Late	YP_001033929.1	TGG	3	1	n3	0.663	20	18.334	2.81077	0.45	1	0.973146	0.0320769
Gallid alphaherpesvirus 2	NC_002229	envelope glycoprotein L	Late	YP_001033929.1	TGC	3	1	n3	0.801	23	19.408	3.54451	0.112	0.73913	0.820099	0.0644478
Gallid alphaherpesvirus 2	NC_002229	envelope glycoprotein L	Late	YP_001033929.1	TGT	3	1	n3	0.009	9	14.643	2.69027	0.3	0.666667	0.699171	0.0874029
Gallid alphaherpesvirus 2	NC_002229	envelope glycoprotein L	Late	YP_001033929.1	TCA	3	1	n3	0.174	18	20.398	3.18082	0.28	0.555556	0.599724	0.0778732
Gallid alphaherpesvirus 2	NC_002229	envelope glycoprotein L	Late	YP_001033929.1	TCG	3	1	n3	0.959	27	19.729	3.91887	0.481	0.666667	0.657447	0.080944
Gallid alphaherpesvirus 2	NC_002229	envelope glycoprotein L	Late	YP_001033929.1	TCC	3	1	n3	0.163	15	17.658	3.17632	0.876	0.8	0.681884	0.0979858
Gallid alphaherpesvirus 2	NC_002229	envelope glycoprotein L	Late	YP_001033929.1	TCT	3	1	n3	0.447	18	17.997	3.12458	0.586	0.666667	0.638704	0.0866434
Gallid alphaherpesvirus 2	NC_002229	envelope glycoprotein L	Late	YP_001033929.1	TTA	3	1	n3	0.471	22	21.86	3.35476	0.817	0.681818	0.622711	0.0616517
Gallid alphaherpesvirus 2	NC_002229	envelope glycoprotein L	Late	YP_001033929.1	TTG	3	1	n3	0.034	13	18.361	3.43055	0.003	0.384615	0.664052	0.091794
Gallid alphaherpesvirus 2	NC_002229	envelope glycoprotein L	Late	YP_001033929.1	TTC	3	1	n3	0.987	31	22.979	3.33715	0.411	0.580645	0.603731	0.0824966
Gallid alphaherpesvirus 2	NC_002229	envelope glycoprotein L	Late	YP_001033929.1	TTT	3	1	n3	0.598	28	26.725	3.73435	0.77	0.642857	0.590818	0.0716896
Gallid alphaherpesvirus 2	NC_002229	envelope glycoprotein L	Late	YP_001033929.1	WRC	3	1	n3	0.372	70	71.286	5.19636	0.49	0.714286	0.714268	0.0348997
Gallid alphaherpesvirus 2	NC_002229	envelope glycoprotein L	Late	YP_001033929.1	SYC	3	1	n3	0.223	58	61.012	4.53672	0.649	0.689655	0.673599	0.0444918
Gallid alphaherpesvirus 2	NC_002229	envelope glycoprotein L	Late	YP_001033929.1	WA	2	1	n3	0.498	170	169.435	7.20068	0.381	0.664706	0.66925	0.0167606
Gallid alphaherpesvirus 2	NC_002229	envelope glycoprotein L	Late	YP_001033929.1	WA	2	0	n3	0.148	86	90.028	4.16668	0.107	0.72093	0.751022	0.0249921
Gallid alphaherpesvirus 2	NC_002229	envelope glycoprotein L	Late	YP_001033929.1	AA	2	0	n3	0.189	48	50.273	3.09879	0.021	0.729167	0.783417	0.0278372
Gallid alphaherpesvirus 2	NC_002229	envelope glycoprotein L	Late	YP_001033929.1	TA	2	0	n3	0.284	38	39.755	3.73617	0.484	0.710526	0.710567	0.0481749
Gallid alphaherpesvirus 2	NC_002229	envelope glycoprotein L	Late	YP_001033929.1	CA	2	0	n3	0.344	31	31.942	3.55086	0.957	0.709677	0.604032	0.0589753
Gallid alphaherpesvirus 2	NC_002229	envelope glycoprotein L	Late	YP_001033929.1	GA	2	0	n3	0.925	44	39.03	3.16245	0.069	0.681818	0.747601	0.0461289
Gallid alphaherpesvirus 2	NC_002229	uracil-DNA glycosylase	Early	YP_001033930.1	AA	2	1	n3	0.215	143	147.74	6.12278	0.123	0.538462	0.563038	0.0200909
Gallid alphaherpesvirus 2	NC_002229	uracil-DNA glycosylase	Early	YP_001033930.1	AG	2	1	n3	0.496	112	111.857	6.32681	0.586	0.660714	0.654043	0.0307508
Gallid alphaherpesvirus 2	NC_002229	uracil-DNA glycosylase	Early	YP_001033930.1	AC	2	1	n3	0.417	104	104.593	6.2249	0.224	0.663462	0.685522	0.0285975
Gallid alphaherpesvirus 2	NC_002229	uracil-DNA glycosylase	Early	YP_001033930.1	AT	2	1	n3	0.706	150	144.81	8.35152	0.663	0.653333	0.648312	0.0147055
Gallid alphaherpesvirus 2	NC_002229	uracil-DNA glycosylase	Early	YP_001033930.1	GA	2	1	n3	0.893	123	115.245	5.90059	0.116	0.666667	0.696434	0.0256859
Gallid alphaherpesvirus 2	NC_002229	uracil-DNA glycosylase	Early	YP_001033930.1	GG	2	1	n3	0.114	103	109.208	5.69181	0.937	0.834951	0.789892	0.027625
Gallid alphaherpesvirus 2	NC_002229	uracil-DNA glycosylase	Early	YP_001033930.1	GC	2	1	n3	0.388	102	102.954	7.28546	0.393	0.745098	0.750117	0.0222399
Gallid alphaherpesvirus 2	NC_002229	uracil-DNA glycosylase	Early	YP_001033930.1	GT	2	1	n3	0.417	104	104.593	6.2249	0.581	0.615385	0.610995	0.0269118
Gallid alphaherpesvirus 2	NC_002229	uracil-DNA glycosylase	Early	YP_001033930.1	CA	2	1	n3	0.023	113	125.269	6.34765	0.996	0.654867	0.593198	0.0234036
Gallid alphaherpesvirus 2	NC_002229	uracil-DNA glycosylase	Early	YP_001033930.1	CG	2	1	n3	0.98	104	85.666	8.14103	0.01	0.596154	0.617808	0.0114201
Gallid alphaherpesvirus 2	NC_002229	uracil-DNA glycosylase	Early	YP_001033930.1	CC	2	1	n3	0.114	103	109.208	5.69181	0.473	0.68932	0.691394	0.0284405
Gallid alphaherpesvirus 2	NC_002229	uracil-DNA glycosylase	Early	YP_001033930.1	CT	2	1	n3	0.496	112	111.857	6.32681	0.03	0.473214	0.527896	0.028392
Gallid alphaherpesvirus 2	NC_002229	uracil-DNA glycosylase	Early	YP_001033930.1	TA	2	1	n3	0.812	130	120.746	9.07565	0.193	0.623077	0.636915	0.0158335
Gallid alphaherpesvirus 2	NC_002229	uracil-DNA glycosylase	Early	YP_001033930.1	TG	2	1	n3	0.023	113	125.269	6.34765	0.188	0.752212	0.77496	0.0245205
Gallid alphaherpesvirus 2	NC_002229	uracil-DNA glycosylase	Early	YP_001033930.1	TC	2	1	n3	0.893	123	115.245	5.90059	0.512	0.739837	0.738355	0.026604
Gallid alphaherpesvirus 2	NC_002229	uracil-DNA glycosylase	Early	YP_001033930.1	TT	2	1	n3	0.215	143	147.74	6.12278	0.892	0.699301	0.669451	0.0229294
Gallid alphaherpesvirus 2	NC_002229	uracil-DNA glycosylase	Early	YP_001033930.1	AAA	3	1	n3	0.586	46	44.549	5.125	0.131	0.521739	0.569011	0.0437849
Gallid alphaherpesvirus 2	NC_002229	uracil-DNA glycosylase	Early	YP_001033930.1	AAG	3	1	n3	0.294	31	32.545	3.90358	0.26	0.580645	0.623834	0.0699087
Gallid alphaherpesvirus 2	NC_002229	uracil-DNA glycosylase	Early	YP_001033930.1	AAC	3	1	n3	0.253	31	33.34	4.01477	0.242	0.677419	0.720257	0.0597091
Gallid alphaherpesvirus 2	NC_002229	uracil-DNA glycosylase	Early	YP_001033930.1	AAT	3	1	n3	0.234	34	36.306	3.92306	0.622	0.676471	0.661088	0.0532411
Gallid alphaherpesvirus 2	NC_002229	uracil-DNA glycosylase	Early	YP_001033930.1	AGA	3	1	n3	0.604	30	28.338	4.1475	0.505	0.7	0.695541	0.0638323
Gallid alphaherpesvirus 2	NC_002229	uracil-DNA glycosylase	Early	YP_001033930.1	AGG	3	1	n3	0.285	25	26.837	3.68543	0.876	0.88	0.799655	0.0661846
Gallid alphaherpesvirus 2	NC_002229	uracil-DNA glycosylase	Early	YP_001033930.1	AGC	3	1	n3	0.556	31	30.148	4.45781	0.366	0.774194	0.793233	0.0625183
Gallid alphaherpesvirus 2	NC_002229	uracil-DNA glycosylase	Early	YP_001033930.1	AGT	3	1	n3	0.386	26	26.534	3.80537	0.246	0.615385	0.655887	0.0644214
Gallid alphaherpesvirus 2	NC_002229	uracil-DNA glycosylase	Early	YP_001033930.1	ACA	3	1	n3	0.263	30	32.154	4.18286	0.624	0.7	0.68155	0.0602288
Gallid alphaherpesvirus 2	NC_002229	uracil-DNA glycosylase	Early	YP_001033930.1	ACG	3	1	n3	0.407	21	21.435	3.74403	0.785	0.761905	0.692154	0.0824367
Gallid alphaherpesvirus 2	NC_002229	uracil-DNA glycosylase	Early	YP_001033930.1	ACC	3	1	n3	0.686	27	24.47	3.96952	0.078	0.666667	0.765699	0.0716019
Gallid alphaherpesvirus 2	NC_002229	uracil-DNA glycosylase	Early	YP_001033930.1	ACT	3	1	n3	0.386	26	26.534	3.80537	0.454	0.653846	0.659704	0.0708391
Gallid alphaherpesvirus 2	NC_002229	uracil-DNA glycosylase	Early	YP_001033930.1	ATA	3	1	n3	0.687	40	37.251	4.63853	0.238	0.75	0.7797	0.0457112
Gallid alphaherpesvirus 2	NC_002229	uracil-DNA glycosylase	Early	YP_001033930.1	ATG	3	1	n3	0.623	39	37.259	4.26684	0.768	0.871795	0.839079	0.0438338
Gallid alphaherpesvirus 2	NC_002229	uracil-DNA glycosylase	Early	YP_001033930.1	ATC	3	1	n3	0.705	36	32.994	4.55368	0.334	0.75	0.770201	0.0544849
Gallid alphaherpesvirus 2	NC_002229	uracil-DNA glycosylase	Early	YP_001033930.1	ATT	3	1	n3	0.234	34	36.306	3.92306	0.718	0.705882	0.668389	0.0593943
Gallid alphaherpesvirus 2	NC_002229	uracil-DNA glycosylase	Early	YP_001033930.1	GAA	3	1	n3	0.346	31	32.172	3.93324	0.491	0.548387	0.546406	0.0601502
Gallid alphaherpesvirus 2	NC_002229	uracil-DNA glycosylase	Early	YP_001033930.1	GAG	3	1	n3	0.565	27	25.977	3.99531	0.85	0.740741	0.661728	0.0760835
Gallid alphaherpesvirus 2	NC_002229	uracil-DNA glycosylase	Early	YP_001033930.1	GAC	3	1	n3	0.887	29	24.102	3.57625	0.52	0.62069	0.614681	0.0768971
Gallid alphaherpesvirus 2	NC_002229	uracil-DNA glycosylase	Early	YP_001033930.1	GAT	3	1	n3	0.705	36	32.994	4.55368	0.715	0.583333	0.550722	0.0536224
Gallid alphaherpesvirus 2	NC_002229	uracil-DNA glycosylase	Early	YP_001033930.1	GGA	3	1	n3	0.669	35	32.712	3.87338	0.016	0.457143	0.59067	0.0642296
Gallid alphaherpesvirus 2	NC_002229	uracil-DNA glycosylase	Early	YP_001033930.1	GGG	3	1	n3	0.107	21	26.449	4.91481	0.398	0.666667	0.676422	0.0686198
Gallid alphaherpesvirus 2	NC_002229	uracil-DNA glycosylase	Early	YP_001033930.1	GGC	3	1	n3	0.051	20	25.577	3.67696	0.898	0.8	0.694896	0.0771007
Gallid alphaherpesvirus 2	NC_002229	uracil-DNA glycosylase	Early	YP_001033930.1	GGT	3	1	n3	0.686	27	24.47	3.96952	0.745	0.555556	0.499253	0.0812752
Gallid alphaherpesvirus 2	NC_002229	uracil-DNA glycosylase	Early	YP_001033930.1	GCA	3	1	n3	0.053	22	27.662	3.88918	0.496	0.5	0.490139	0.0761878
Gallid alphaherpesvirus 2	NC_002229	uracil-DNA glycosylase	Early	YP_001033930.1	GCG	3	1	n3	0.981	29	19.567	4.09945	0.522	0.551724	0.546821	0.0970947
Gallid alphaherpesvirus 2	NC_002229	uracil-DNA glycosylase	Early	YP_001033930.1	GCC	3	1	n3	0.051	20	25.577	3.67696	0.545	0.6	0.584262	0.085248
Gallid alphaherpesvirus 2	NC_002229	uracil-DNA glycosylase	Early	YP_001033930.1	GCT	3	1	n3	0.556	31	30.148	4.45781	0.377	0.419355	0.439027	0.0692285
Gallid alphaherpesvirus 2	NC_002229	uracil-DNA glycosylase	Early	YP_001033930.1	GTA	3	1	n3	0.94	31	23.973	3.96891	0.329	0.612903	0.645809	0.0752171
Gallid alphaherpesvirus 2	NC_002229	uracil-DNA glycosylase	Early	YP_001033930.1	GTG	3	1	n3	0.001	13	23.178	3.84322	0.994	1	0.77923	0.0767606
Gallid alphaherpesvirus 2	NC_002229	uracil-DNA glycosylase	Early	YP_001033930.1	GTC	3	1	n3	0.887	29	24.102	3.57625	0.193	0.62069	0.691333	0.0780488
Gallid alphaherpesvirus 2	NC_002229	uracil-DNA glycosylase	Early	YP_001033930.1	GTT	3	1	n3	0.253	31	33.34	4.01477	0.529	0.645161	0.640326	0.0616076
Gallid alphaherpesvirus 2	NC_002229	uracil-DNA glycosylase	Early	YP_001033930.1	CAA	3	1	n3	0.074	30	35.958	4.3932	0.014	0.366667	0.503567	0.0650698
Gallid alphaherpesvirus 2	NC_002229	uracil-DNA glycosylase	Early	YP_001033930.1	CAG	3	1	n3	0.66	31	28.874	3.91154	0.619	0.645161	0.624474	0.0689315
Gallid alphaherpesvirus 2	NC_002229	uracil-DNA glycosylase	Early	YP_001033930.1	CAC	3	1	n3	0.001	13	23.178	3.84322	0.061	0.538462	0.668118	0.0814198
Gallid alphaherpesvirus 2	NC_002229	uracil-DNA glycosylase	Early	YP_001033930.1	CAT	3	1	n3	0.623	39	37.259	4.26684	0.126	0.615385	0.666595	0.046219
Gallid alphaherpesvirus 2	NC_002229	uracil-DNA glycosylase	Early	YP_001033930.1	CGA	3	1	n3	0.966	31	23.028	4.20371	0.906	0.83871	0.741681	0.0749789
Gallid alphaherpesvirus 2	NC_002229	uracil-DNA glycosylase	Early	YP_001033930.1	CGG	3	1	n3	0.579	23	21.636	3.66463	0.697	0.869565	0.824158	0.073824
Gallid alphaherpesvirus 2	NC_002229	uracil-DNA glycosylase	Early	YP_001033930.1	CGC	3	1	n3	0.981	29	19.567	4.09945	0.335	0.758621	0.790639	0.0809987
Gallid alphaherpesvirus 2	NC_002229	uracil-DNA glycosylase	Early	YP_001033930.1	CGT	3	1	n3	0.407	21	21.435	3.74403	0.752	0.761905	0.705855	0.0776739
Gallid alphaherpesvirus 2	NC_002229	uracil-DNA glycosylase	Early	YP_001033930.1	CCA	3	1	n3	0.428	34	34.286	3.92023	0.98	0.764706	0.637647	0.0599989
Gallid alphaherpesvirus 2	NC_002229	uracil-DNA glycosylase	Early	YP_001033930.1	CCG	3	1	n3	0.579	23	21.636	3.66463	0.354	0.608696	0.635771	0.0834964
Gallid alphaherpesvirus 2	NC_002229	uracil-DNA glycosylase	Early	YP_001033930.1	CCC	3	1	n3	0.107	21	26.449	4.91481	0.184	0.619048	0.680274	0.0724871
Gallid alphaherpesvirus 2	NC_002229	uracil-DNA glycosylase	Early	YP_001033930.1	CCT	3	1	n3	0.285	25	26.837	3.68543	0.001	0.28	0.506393	0.0805373
Gallid alphaherpesvirus 2	NC_002229	uracil-DNA glycosylase	Early	YP_001033930.1	CTA	3	1	n3	0.318	23	24.461	4.07682	0.392	0.608696	0.626216	0.0710443
Gallid alphaherpesvirus 2	NC_002229	uracil-DNA glycosylase	Early	YP_001033930.1	CTG	3	1	n3	0.66	31	28.874	3.91154	0.005	0.645161	0.802506	0.0606361
Gallid alphaherpesvirus 2	NC_002229	uracil-DNA glycosylase	Early	YP_001033930.1	CTC	3	1	n3	0.565	27	25.977	3.99531	0.761	0.851852	0.804767	0.064691
Gallid alphaherpesvirus 2	NC_002229	uracil-DNA glycosylase	Early	YP_001033930.1	CTT	3	1	n3	0.294	31	32.545	3.90358	0.977	0.870968	0.756009	0.0571971
Gallid alphaherpesvirus 2	NC_002229	uracil-DNA glycosylase	Early	YP_001033930.1	TAA	3	1	n3	0.549	36	35.061	4.01936	0.902	0.694444	0.629408	0.050049
Gallid alphaherpesvirus 2	NC_002229	uracil-DNA glycosylase	Early	YP_001033930.1	TAG	3	1	n3	0.318	23	24.461	4.07682	0.336	0.695652	0.723907	0.0703646
Gallid alphaherpesvirus 2	NC_002229	uracil-DNA glycosylase	Early	YP_001033930.1	TAC	3	1	n3	0.94	31	23.973	3.96891	0.593	0.741935	0.722665	0.0738981
Gallid alphaherpesvirus 2	NC_002229	uracil-DNA glycosylase	Early	YP_001033930.1	TAT	3	1	n3	0.687	40	37.251	4.63853	0.743	0.725	0.692248	0.0492104
Gallid alphaherpesvirus 2	NC_002229	uracil-DNA glycosylase	Early	YP_001033930.1	TGA	3	1	n3	0.131	27	31.167	4.13414	0.112	0.703704	0.770011	0.0548463
Gallid alphaherpesvirus 2	NC_002229	uracil-DNA glycosylase	Early	YP_001033930.1	TGG	3	1	n3	0.428	34	34.286	3.92023	0.748	0.882353	0.84652	0.0487129
Gallid alphaherpesvirus 2	NC_002229	uracil-DNA glycosylase	Early	YP_001033930.1	TGC	3	1	n3	0.053	22	27.662	3.88918	0.094	0.636364	0.723841	0.0681094
Gallid alphaherpesvirus 2	NC_002229	uracil-DNA glycosylase	Early	YP_001033930.1	TGT	3	1	n3	0.263	30	32.154	4.18286	0.333	0.566667	0.590322	0.0612114
Gallid alphaherpesvirus 2	NC_002229	uracil-DNA glycosylase	Early	YP_001033930.1	TCA	3	1	n3	0.131	27	31.167	4.13414	0.742	0.592593	0.545437	0.0662218
Gallid alphaherpesvirus 2	NC_002229	uracil-DNA glycosylase	Early	YP_001033930.1	TCG	3	1	n3	0.966	31	23.028	4.20371	0.171	0.516129	0.590586	0.0824134
Gallid alphaherpesvirus 2	NC_002229	uracil-DNA glycosylase	Early	YP_001033930.1	TCC	3	1	n3	0.669	35	32.712	3.87338	0.859	0.8	0.729243	0.0631466
Gallid alphaherpesvirus 2	NC_002229	uracil-DNA glycosylase	Early	YP_001033930.1	TCT	3	1	n3	0.604	30	28.338	4.1475	0.568	0.533333	0.516905	0.0740448
Gallid alphaherpesvirus 2	NC_002229	uracil-DNA glycosylase	Early	YP_001033930.1	TTA	3	1	n3	0.549	36	35.061	4.01936	0.553	0.5	0.487733	0.0453396
Gallid alphaherpesvirus 2	NC_002229	uracil-DNA glycosylase	Early	YP_001033930.1	TTG	3	1	n3	0.074	30	35.958	4.3932	0.073	0.6	0.684874	0.059555
Gallid alphaherpesvirus 2	NC_002229	uracil-DNA glycosylase	Early	YP_001033930.1	TTC	3	1	n3	0.346	31	32.172	3.93324	0.789	0.741935	0.68956	0.0619695
Gallid alphaherpesvirus 2	NC_002229	uracil-DNA glycosylase	Early	YP_001033930.1	TTT	3	1	n3	0.586	46	44.549	5.125	0.379	0.630435	0.642683	0.0471945
Gallid alphaherpesvirus 2	NC_002229	uracil-DNA glycosylase	Early	YP_001033930.1	WRC	3	1	n3	0.458	115	115.123	6.23361	0.156	0.713043	0.740413	0.0264918
Gallid alphaherpesvirus 2	NC_002229	uracil-DNA glycosylase	Early	YP_001033930.1	SYC	3	1	n3	0.175	97	102.105	5.96154	0.409	0.680412	0.689916	0.0347418
Gallid alphaherpesvirus 2	NC_002229	uracil-DNA glycosylase	Early	YP_001033930.1	WA	2	1	n3	0.677	273	268.486	8.57787	0.062	0.578755	0.5961	0.0117801
Gallid alphaherpesvirus 2	NC_002229	uracil-DNA glycosylase	Early	YP_001033930.1	WA	2	0	n3	0.487	143	142.737	5.20325	0.393	0.643357	0.647474	0.0189688
Gallid alphaherpesvirus 2	NC_002229	uracil-DNA glycosylase	Early	YP_001033930.1	AA	2	0	n3	0.119	78	82.364	4.16143	0.087	0.615385	0.648807	0.0247636
Gallid alphaherpesvirus 2	NC_002229	uracil-DNA glycosylase	Early	YP_001033930.1	TA	2	0	n3	0.812	65	60.373	4.53783	0.787	0.676923	0.645863	0.0393627
Gallid alphaherpesvirus 2	NC_002229	uracil-DNA glycosylase	Early	YP_001033930.1	CA	2	0	n3	0.091	61	66.291	4.36581	0.893	0.639344	0.59245	0.0363033
Gallid alphaherpesvirus 2	NC_002229	uracil-DNA glycosylase	Early	YP_001033930.1	GA	2	0	n3	0.879	68	62.972	3.83656	0.049	0.705882	0.760874	0.0337972
Gallid alphaherpesvirus 2	NC_002229	nuclear protein UL3	Late	YP_001033931.2	AA	2	1	n3	0.197	101	105.133	5.28368	0.028	0.544554	0.590088	0.0237663
Gallid alphaherpesvirus 2	NC_002229	nuclear protein UL3	Late	YP_001033931.2	AG	2	1	n3	0.687	77	74.026	4.97085	0.775	0.727273	0.70163	0.0354794
Gallid alphaherpesvirus 2	NC_002229	nuclear protein UL3	Late	YP_001033931.2	AC	2	1	n3	0.112	77	82.629	5.02985	0.817	0.792208	0.764877	0.0301874
Gallid alphaherpesvirus 2	NC_002229	nuclear protein UL3	Late	YP_001033931.2	AT	2	1	n3	0.801	102	95.212	6.68753	0.076	0.588235	0.606529	0.0139238
Gallid alphaherpesvirus 2	NC_002229	nuclear protein UL3	Late	YP_001033931.2	GA	2	1	n3	0.569	81	79.76	4.79337	0.138	0.654321	0.686602	0.030533
Gallid alphaherpesvirus 2	NC_002229	nuclear protein UL3	Late	YP_001033931.2	GG	2	1	n3	0.248	56	58.641	4.50179	0.958	0.839286	0.76815	0.0387177
Gallid alphaherpesvirus 2	NC_002229	nuclear protein UL3	Late	YP_001033931.2	GC	2	1	n3	0.846	70	62.97	6.14549	0.21	0.728571	0.750469	0.0277754
Gallid alphaherpesvirus 2	NC_002229	nuclear protein UL3	Late	YP_001033931.2	GT	2	1	n3	0.112	77	82.629	5.02985	0.436	0.636364	0.640735	0.0287657
Gallid alphaherpesvirus 2	NC_002229	nuclear protein UL3	Late	YP_001033931.2	CA	2	1	n3	0.227	85	88.249	5.30782	0.995	0.635294	0.548178	0.0275087
Gallid alphaherpesvirus 2	NC_002229	nuclear protein UL3	Late	YP_001033931.2	CG	2	1	n3	0.622	66	63.084	6.9005	0.272	0.651515	0.660458	0.0179871
Gallid alphaherpesvirus 2	NC_002229	nuclear protein UL3	Late	YP_001033931.2	CC	2	1	n3	0.248	56	58.641	4.50179	0.069	0.607143	0.668555	0.0410861
Gallid alphaherpesvirus 2	NC_002229	nuclear protein UL3	Late	YP_001033931.2	CT	2	1	n3	0.687	77	74.026	4.97085	0.046	0.454545	0.514716	0.0352222
Gallid alphaherpesvirus 2	NC_002229	nuclear protein UL3	Late	YP_001033931.2	TA	2	1	n3	0.769	90	83.858	7.51531	0.629	0.622222	0.617039	0.016835
Gallid alphaherpesvirus 2	NC_002229	nuclear protein UL3	Late	YP_001033931.2	TG	2	1	n3	0.227	85	88.249	5.30782	0.006	0.717647	0.793012	0.0291898
Gallid alphaherpesvirus 2	NC_002229	nuclear protein UL3	Late	YP_001033931.2	TC	2	1	n3	0.569	81	79.76	4.79337	0.634	0.753086	0.74053	0.0326037
Gallid alphaherpesvirus 2	NC_002229	nuclear protein UL3	Late	YP_001033931.2	TT	2	1	n3	0.197	101	105.133	5.28368	0.998	0.732673	0.648762	0.0282837
Gallid alphaherpesvirus 2	NC_002229	nuclear protein UL3	Late	YP_001033931.2	AAA	3	1	n3	0.217	30	33.154	4.68319	0.955	0.7	0.622497	0.045373
Gallid alphaherpesvirus 2	NC_002229	nuclear protein UL3	Late	YP_001033931.2	AAG	3	1	n3	0.347	23	23.833	3.4312	0.393	0.695652	0.711222	0.0732723
Gallid alphaherpesvirus 2	NC_002229	nuclear protein UL3	Late	YP_001033931.2	AAC	3	1	n3	0.598	23	21.736	3.30338	0.002	0.565217	0.740845	0.0698253
Gallid alphaherpesvirus 2	NC_002229	nuclear protein UL3	Late	YP_001033931.2	AAT	3	1	n3	0.297	25	26.41	3.42489	0.373	0.56	0.580774	0.0654481
Gallid alphaherpesvirus 2	NC_002229	nuclear protein UL3	Late	YP_001033931.2	AGA	3	1	n3	0.56	22	21.071	3.44615	0.38	0.681818	0.69741	0.068888
Gallid alphaherpesvirus 2	NC_002229	nuclear protein UL3	Late	YP_001033931.2	AGG	3	1	n3	0.197	15	16.71	2.61494	0.525	0.8	0.787034	0.0779117
Gallid alphaherpesvirus 2	NC_002229	nuclear protein UL3	Late	YP_001033931.2	AGC	3	1	n3	0.69	19	16.699	3.43313	0.569	0.842105	0.82331	0.0779693
Gallid alphaherpesvirus 2	NC_002229	nuclear protein UL3	Late	YP_001033931.2	AGT	3	1	n3	0.614	21	19.546	3.24004	0.825	0.761905	0.690551	0.0722927
Gallid alphaherpesvirus 2	NC_002229	nuclear protein UL3	Late	YP_001033931.2	ACA	3	1	n3	0.011	21	29.081	3.90595	0.885	0.666667	0.587183	0.0623635
Gallid alphaherpesvirus 2	NC_002229	nuclear protein UL3	Late	YP_001033931.2	ACG	3	1	n3	0.604	20	18.779	3.78552	0.229	0.6	0.662252	0.0909362
Gallid alphaherpesvirus 2	NC_002229	nuclear protein UL3	Late	YP_001033931.2	ACC	3	1	n3	0.423	15	15.223	2.89918	0.337	0.666667	0.704353	0.100333
Gallid alphaherpesvirus 2	NC_002229	nuclear protein UL3	Late	YP_001033931.2	ACT	3	1	n3	0.614	21	19.546	3.24004	0.085	0.428571	0.543844	0.0844502
Gallid alphaherpesvirus 2	NC_002229	nuclear protein UL3	Late	YP_001033931.2	ATA	3	1	n3	0.983	31	23.555	3.30408	0.589	0.83871	0.82465	0.0549235
Gallid alphaherpesvirus 2	NC_002229	nuclear protein UL3	Late	YP_001033931.2	ATG	3	1	n3	0.333	23	23.794	3.16411	0.562	0.913043	0.899529	0.0496264
Gallid alphaherpesvirus 2	NC_002229	nuclear protein UL3	Late	YP_001033931.2	ATC	3	1	n3	0.633	22	20.453	3.40085	0.452	0.818182	0.826894	0.0706166
Gallid alphaherpesvirus 2	NC_002229	nuclear protein UL3	Late	YP_001033931.2	ATT	3	1	n3	0.297	25	26.41	3.42489	0.949	0.84	0.733508	0.0648488
Gallid alphaherpesvirus 2	NC_002229	nuclear protein UL3	Late	YP_001033931.2	GAA	3	1	n3	0.908	29	24.343	3.19176	0.109	0.482759	0.577388	0.073853
Gallid alphaherpesvirus 2	NC_002229	nuclear protein UL3	Late	YP_001033931.2	GAG	3	1	n3	0.54	17	16.12	3.35851	0.692	0.705882	0.648265	0.100067
Gallid alphaherpesvirus 2	NC_002229	nuclear protein UL3	Late	YP_001033931.2	GAC	3	1	n3	0.023	12	17.844	3.2174	0.969	0.833333	0.654124	0.0908387
Gallid alphaherpesvirus 2	NC_002229	nuclear protein UL3	Late	YP_001033931.2	GAT	3	1	n3	0.633	22	20.453	3.40085	0.679	0.454545	0.418422	0.0749444
Gallid alphaherpesvirus 2	NC_002229	nuclear protein UL3	Late	YP_001033931.2	GGA	3	1	n3	0.127	14	17.075	3.17606	0.867	0.714286	0.610393	0.0880289
Gallid alphaherpesvirus 2	NC_002229	nuclear protein UL3	Late	YP_001033931.2	GGG	3	1	n3	0.522	14	13.48	2.86489	0.661	0.785714	0.738142	0.101419
Gallid alphaherpesvirus 2	NC_002229	nuclear protein UL3	Late	YP_001033931.2	GGC	3	1	n3	0.448	13	12.863	3.09487	0.17	0.615385	0.704456	0.103251
Gallid alphaherpesvirus 2	NC_002229	nuclear protein UL3	Late	YP_001033931.2	GGT	3	1	n3	0.423	15	15.223	2.89918	0.07	0.4	0.541231	0.0984067
Gallid alphaherpesvirus 2	NC_002229	nuclear protein UL3	Late	YP_001033931.2	GCA	3	1	n3	0.753	23	19.971	3.59585	0.914	0.565217	0.442953	0.0938746
Gallid alphaherpesvirus 2	NC_002229	nuclear protein UL3	Late	YP_001033931.2	GCG	3	1	n3	0.626	15	13.437	3.89153	0.396	0.533333	0.552333	0.117719
Gallid alphaherpesvirus 2	NC_002229	nuclear protein UL3	Late	YP_001033931.2	GCC	3	1	n3	0.448	13	12.863	3.09487	0.641	0.615385	0.56247	0.13306
Gallid alphaherpesvirus 2	NC_002229	nuclear protein UL3	Late	YP_001033931.2	GCT	3	1	n3	0.69	19	16.699	3.43313	0.206	0.315789	0.391762	0.0980998
Gallid alphaherpesvirus 2	NC_002229	nuclear protein UL3	Late	YP_001033931.2	GTA	3	1	n3	0.581	25	23.785	3.64263	0.128	0.36	0.440367	0.0744777
Gallid alphaherpesvirus 2	NC_002229	nuclear protein UL3	Late	YP_001033931.2	GTG	3	1	n3	0.21	17	19.264	3.46905	0.009	0.411765	0.621162	0.0907677
Gallid alphaherpesvirus 2	NC_002229	nuclear protein UL3	Late	YP_001033931.2	GTC	3	1	n3	0.023	12	17.844	3.2174	0.275	0.666667	0.711487	0.0916846
Gallid alphaherpesvirus 2	NC_002229	nuclear protein UL3	Late	YP_001033931.2	GTT	3	1	n3	0.598	23	21.736	3.30338	0.997	0.782609	0.565544	0.0776565
Gallid alphaherpesvirus 2	NC_002229	nuclear protein UL3	Late	YP_001033931.2	CAA	3	1	n3	0.453	29	28.845	3.74339	0.101	0.448276	0.531475	0.0693175
Gallid alphaherpesvirus 2	NC_002229	nuclear protein UL3	Late	YP_001033931.2	CAG	3	1	n3	0.398	16	16.346	2.99805	0.68	0.625	0.585263	0.0909544
Gallid alphaherpesvirus 2	NC_002229	nuclear protein UL3	Late	YP_001033931.2	CAC	3	1	n3	0.21	17	19.264	3.46905	0.726	0.823529	0.771992	0.0821543
Gallid alphaherpesvirus 2	NC_002229	nuclear protein UL3	Late	YP_001033931.2	CAT	3	1	n3	0.333	23	23.794	3.16411	0.295	0.652174	0.679776	0.0579317
Gallid alphaherpesvirus 2	NC_002229	nuclear protein UL3	Late	YP_001033931.2	CGA	3	1	n3	0.561	21	20.042	4.06303	0.028	0.47619	0.661521	0.0919511
Gallid alphaherpesvirus 2	NC_002229	nuclear protein UL3	Late	YP_001033931.2	CGG	3	1	n3	0.329	10	10.826	2.73345	0.964	0.9	0.665156	0.136326
Gallid alphaherpesvirus 2	NC_002229	nuclear protein UL3	Late	YP_001033931.2	CGC	3	1	n3	0.626	15	13.437	3.89153	0.884	0.866667	0.748545	0.100012
Gallid alphaherpesvirus 2	NC_002229	nuclear protein UL3	Late	YP_001033931.2	CGT	3	1	n3	0.604	20	18.779	3.78552	0.707	0.75	0.697045	0.0848279
Gallid alphaherpesvirus 2	NC_002229	nuclear protein UL3	Late	YP_001033931.2	CCA	3	1	n3	0.356	17	17.625	2.96924	0.801	0.764706	0.691776	0.0798241
Gallid alphaherpesvirus 2	NC_002229	nuclear protein UL3	Late	YP_001033931.2	CCG	3	1	n3	0.329	10	10.826	2.73345	0.123	0.6	0.72818	0.115534
Gallid alphaherpesvirus 2	NC_002229	nuclear protein UL3	Late	YP_001033931.2	CCC	3	1	n3	0.522	14	13.48	2.86489	0.152	0.571429	0.683564	0.108708
Gallid alphaherpesvirus 2	NC_002229	nuclear protein UL3	Late	YP_001033931.2	CCT	3	1	n3	0.197	15	16.71	2.61494	0.658	0.6	0.55311	0.101988
Gallid alphaherpesvirus 2	NC_002229	nuclear protein UL3	Late	YP_001033931.2	CTA	3	1	n3	0.772	21	17.727	3.65273	0.682	0.761905	0.72139	0.0823949
Gallid alphaherpesvirus 2	NC_002229	nuclear protein UL3	Late	YP_001033931.2	CTG	3	1	n3	0.398	16	16.346	2.99805	0.052	0.6875	0.825963	0.0844958
Gallid alphaherpesvirus 2	NC_002229	nuclear protein UL3	Late	YP_001033931.2	CTC	3	1	n3	0.54	17	16.12	3.35851	0.528	0.764706	0.753038	0.0923175
Gallid alphaherpesvirus 2	NC_002229	nuclear protein UL3	Late	YP_001033931.2	CTT	3	1	n3	0.347	23	23.833	3.4312	0.803	0.782609	0.720942	0.0705574
Gallid alphaherpesvirus 2	NC_002229	nuclear protein UL3	Late	YP_001033931.2	TAA	3	1	n3	0.014	13	18.791	2.82512	0.087	0.538462	0.633874	0.0704941
Gallid alphaherpesvirus 2	NC_002229	nuclear protein UL3	Late	YP_001033931.2	TAG	3	1	n3	0.772	21	17.727	3.65273	0.525	0.857143	0.845968	0.0742892
Gallid alphaherpesvirus 2	NC_002229	nuclear protein UL3	Late	YP_001033931.2	TAC	3	1	n3	0.581	25	23.785	3.64263	0.964	0.96	0.864669	0.0544191
Gallid alphaherpesvirus 2	NC_002229	nuclear protein UL3	Late	YP_001033931.2	TAT	3	1	n3	0.983	31	23.555	3.30408	0.159	0.645161	0.703215	0.0580551
Gallid alphaherpesvirus 2	NC_002229	nuclear protein UL3	Late	YP_001033931.2	TGA	3	1	n3	0.729	24	21.572	3.26356	0.447	0.75	0.750977	0.0703539
Gallid alphaherpesvirus 2	NC_002229	nuclear protein UL3	Late	YP_001033931.2	TGG	3	1	n3	0.356	17	17.625	2.96924	0.7	0.882353	0.837129	0.0748079
Gallid alphaherpesvirus 2	NC_002229	nuclear protein UL3	Late	YP_001033931.2	TGC	3	1	n3	0.753	23	19.971	3.59585	0.069	0.608696	0.719699	0.0779459
Gallid alphaherpesvirus 2	NC_002229	nuclear protein UL3	Late	YP_001033931.2	TGT	3	1	n3	0.011	21	29.081	3.90595	0.199	0.571429	0.617081	0.0594933
Gallid alphaherpesvirus 2	NC_002229	nuclear protein UL3	Late	YP_001033931.2	TCA	3	1	n3	0.729	24	21.572	3.26356	0.919	0.583333	0.47223	0.0814702
Gallid alphaherpesvirus 2	NC_002229	nuclear protein UL3	Late	YP_001033931.2	TCG	3	1	n3	0.561	21	20.042	4.06303	0.916	0.809524	0.688654	0.0878833
Gallid alphaherpesvirus 2	NC_002229	nuclear protein UL3	Late	YP_001033931.2	TCC	3	1	n3	0.127	14	17.075	3.17606	0.07	0.571429	0.705344	0.0934072
Gallid alphaherpesvirus 2	NC_002229	nuclear protein UL3	Late	YP_001033931.2	TCT	3	1	n3	0.56	22	21.071	3.44615	0.214	0.5	0.551212	0.0808904
Gallid alphaherpesvirus 2	NC_002229	nuclear protein UL3	Late	YP_001033931.2	TTA	3	1	n3	0.014	13	18.791	2.82512	0.078	0.384615	0.482584	0.0717115
Gallid alphaherpesvirus 2	NC_002229	nuclear protein UL3	Late	YP_001033931.2	TTG	3	1	n3	0.453	29	28.845	3.74339	0.225	0.758621	0.803802	0.0591889
Gallid alphaherpesvirus 2	NC_002229	nuclear protein UL3	Late	YP_001033931.2	TTC	3	1	n3	0.908	29	24.343	3.19176	0.707	0.758621	0.713601	0.0750254
Gallid alphaherpesvirus 2	NC_002229	nuclear protein UL3	Late	YP_001033931.2	TTT	3	1	n3	0.217	30	33.154	4.68319	0.361	0.566667	0.582525	0.0499877
Gallid alphaherpesvirus 2	NC_002229	nuclear protein UL3	Late	YP_001033931.2	WRC	3	1	n3	0.919	90	82.191	5.23703	0.069	0.744444	0.787491	0.0287029
Gallid alphaherpesvirus 2	NC_002229	nuclear protein UL3	Late	YP_001033931.2	SYC	3	1	n3	0.171	56	60.307	4.85744	0.279	0.660714	0.684777	0.0444569
Gallid alphaherpesvirus 2	NC_002229	nuclear protein UL3	Late	YP_001033931.2	WA	2	1	n3	0.61	191	188.991	6.6087	0.068	0.581152	0.60191	0.0138592
Gallid alphaherpesvirus 2	NC_002229	nuclear protein UL3	Late	YP_001033931.2	WA	2	0	n3	0.752	104	100.578	4.19475	0.156	0.673077	0.696083	0.0228401
Gallid alphaherpesvirus 2	NC_002229	nuclear protein UL3	Late	YP_001033931.2	AA	2	0	n3	0.481	59	58.649	3.50283	0.138	0.644068	0.676145	0.0299094
Gallid alphaherpesvirus 2	NC_002229	nuclear protein UL3	Late	YP_001033931.2	TA	2	0	n3	0.769	45	41.929	3.75765	0.377	0.711111	0.724285	0.0455466
Gallid alphaherpesvirus 2	NC_002229	nuclear protein UL3	Late	YP_001033931.2	CA	2	0	n3	0.104	46	50.054	3.61041	0.969	0.652174	0.573369	0.0401753
Gallid alphaherpesvirus 2	NC_002229	nuclear protein UL3	Late	YP_001033931.2	GA	2	0	n3	0.52	43	42.368	3.24108	0.363	0.72093	0.735796	0.0435492
Gallid alphaherpesvirus 2	NC_002229	protein V57	Unknown	YP_001294936.1	AA	2	1	n3	0.639	31	29.316	3.09841	0.396	0.612903	0.619653	0.0399994
Gallid alphaherpesvirus 2	NC_002229	protein V57	Unknown	YP_001294936.1	AG	2	1	n3	0.53	26	25.424	2.82387	0.515	0.653846	0.652775	0.0531399
Gallid alphaherpesvirus 2	NC_002229	protein V57	Unknown	YP_001294936.1	AC	2	1	n3	0.163	19	20.642	2.19268	0.24	0.684211	0.732153	0.0626356
Gallid alphaherpesvirus 2	NC_002229	protein V57	Unknown	YP_001294936.1	AT	2	1	n3	0.292	24	24.618	3.26038	0.408	0.75	0.750586	0.0410244
Gallid alphaherpesvirus 2	NC_002229	protein V57	Unknown	YP_001294936.1	GA	2	1	n3	0.382	21	21.215	2.40058	0.624	0.904762	0.885849	0.0489857
Gallid alphaherpesvirus 2	NC_002229	protein V57	Unknown	YP_001294936.1	GG	2	1	n3	0.206	12	13.465	2.35728	0.347	0.833333	0.857666	0.0691313
Gallid alphaherpesvirus 2	NC_002229	protein V57	Unknown	YP_001294936.1	GC	2	1	n3	0.804	24	20.678	2.62761	0.283	0.791667	0.81489	0.0550785
Gallid alphaherpesvirus 2	NC_002229	protein V57	Unknown	YP_001294936.1	GT	2	1	n3	0.163	19	20.642	2.19268	0.819	0.894737	0.837008	0.0554368
Gallid alphaherpesvirus 2	NC_002229	protein V57	Unknown	YP_001294936.1	CA	2	1	n3	0.612	24	22.711	2.8781	0.258	0.666667	0.696233	0.0556346
Gallid alphaherpesvirus 2	NC_002229	protein V57	Unknown	YP_001294936.1	CG	2	1	n3	0.363	14	14.4	3.51909	0	0.5	0.5	0
Gallid alphaherpesvirus 2	NC_002229	protein V57	Unknown	YP_001294936.1	CC	2	1	n3	0.206	12	13.465	2.35728	0.722	0.416667	0.372741	0.0666245
Gallid alphaherpesvirus 2	NC_002229	protein V57	Unknown	YP_001294936.1	CT	2	1	n3	0.53	26	25.424	2.82387	0.191	0.5	0.532836	0.0506535
Gallid alphaherpesvirus 2	NC_002229	protein V57	Unknown	YP_001294936.1	TA	2	1	n3	0.179	24	26.758	4.0622	0.288	0.583333	0.600399	0.0280739
Gallid alphaherpesvirus 2	NC_002229	protein V57	Unknown	YP_001294936.1	TG	2	1	n3	0.612	24	22.711	2.8781	0.549	0.625	0.61722	0.054559
Gallid alphaherpesvirus 2	NC_002229	protein V57	Unknown	YP_001294936.1	TC	2	1	n3	0.382	21	21.215	2.40058	0.344	0.571429	0.591745	0.0548473
Gallid alphaherpesvirus 2	NC_002229	protein V57	Unknown	YP_001294936.1	TT	2	1	n3	0.639	31	29.316	3.09841	0.339	0.645161	0.669376	0.0514559
Gallid alphaherpesvirus 2	NC_002229	protein V57	Unknown	YP_001294936.1	AAA	3	1	n3	0.629	12	10.631	2.66324	0.194	0.583333	0.659333	0.0945718
Gallid alphaherpesvirus 2	NC_002229	protein V57	Unknown	YP_001294936.1	AAG	3	1	n3	0.172	6	7.301	1.92104	0.407	0.5	0.495266	0.144903
Gallid alphaherpesvirus 2	NC_002229	protein V57	Unknown	YP_001294936.1	AAC	3	1	n3	0.818	8	5.973	1.72171	0.366	0.75	0.782236	0.146811
Gallid alphaherpesvirus 2	NC_002229	protein V57	Unknown	YP_001294936.1	AAT	3	1	n3	0.295	5	5.411	1.57546	0.7	0.8	0.704077	0.153423
Gallid alphaherpesvirus 2	NC_002229	protein V57	Unknown	YP_001294936.1	AGA	3	1	n3	0.409	8	8.101	2.14308	0.372	0.875	0.891846	0.086147
Gallid alphaherpesvirus 2	NC_002229	protein V57	Unknown	YP_001294936.1	AGG	3	1	n3	0.232	3	3.555	1.41597	0.360442	0.666667	0.67151	0.227483
Gallid alphaherpesvirus 2	NC_002229	protein V57	Unknown	YP_001294936.1	AGC	3	1	n3	0.378	7	7.15	2.04291	0.66	0.857143	0.791005	0.131665
Gallid alphaherpesvirus 2	NC_002229	protein V57	Unknown	YP_001294936.1	AGT	3	1	n3	0.689	8	6.618	1.7844	0.461	0.75	0.740445	0.135119
Gallid alphaherpesvirus 2	NC_002229	protein V57	Unknown	YP_001294936.1	ACA	3	1	n3	0.314	7	7.508	2.0596	0.029	0.428571	0.670016	0.132578
Gallid alphaherpesvirus 2	NC_002229	protein V57	Unknown	YP_001294936.1	ACG	3	1	n3	0.493	4	3.593	1.57078	0.314985	0.25	0.3164	0.242133
Gallid alphaherpesvirus 2	NC_002229	protein V57	Unknown	YP_001294936.1	ACC	3	1	n3	0	0	2.923	1.38386	0	0	0.104454	0.182795
Gallid alphaherpesvirus 2	NC_002229	protein V57	Unknown	YP_001294936.1	ACT	3	1	n3	0.689	8	6.618	1.7844	0.446	0.5	0.485511	0.161881
Gallid alphaherpesvirus 2	NC_002229	protein V57	Unknown	YP_001294936.1	ATA	3	1	n3	0.387	8	8.224	2.43759	0.011011	0.5	0.739518	0.114326
Gallid alphaherpesvirus 2	NC_002229	protein V57	Unknown	YP_001294936.1	ATG	3	1	n3	0.736	7	5.827	1.26454	0.789	0.857143	0.770525	0.136348
Gallid alphaherpesvirus 2	NC_002229	protein V57	Unknown	YP_001294936.1	ATC	3	1	n3	0.129	3	4.156	1.53156	0.522133	0.666667	0.608042	0.220996
Gallid alphaherpesvirus 2	NC_002229	protein V57	Unknown	YP_001294936.1	ATT	3	1	n3	0.295	5	5.411	1.57546	0.081	0.4	0.610702	0.177547
Gallid alphaherpesvirus 2	NC_002229	protein V57	Unknown	YP_001294936.1	GAA	3	1	n3	0.813	8	5.85	1.89143	0.766533	0.625	0.50437	0.168136
Gallid alphaherpesvirus 2	NC_002229	protein V57	Unknown	YP_001294936.1	GAG	3	1	n3	0.267	4	4.643	1.72672	0.240481	0.5	0.582157	0.223953
Gallid alphaherpesvirus 2	NC_002229	protein V57	Unknown	YP_001294936.1	GAC	3	1	n3	0.252	5	5.566	1.66302	0.219	0.4	0.513132	0.187448
Gallid alphaherpesvirus 2	NC_002229	protein V57	Unknown	YP_001294936.1	GAT	3	1	n3	0.129	3	4.156	1.53156	0.212274	0.333333	0.447668	0.220898
Gallid alphaherpesvirus 2	NC_002229	protein V57	Unknown	YP_001294936.1	GGA	3	1	n3	0.594	4	3.206	1.48107	0.443416	0.75	0.74045	0.238067
Gallid alphaherpesvirus 2	NC_002229	protein V57	Unknown	YP_001294936.1	GGG	3	1	n3	0.632	3	2.159	1.65581	0.0701754	0.666667	0.854049	0.165477
Gallid alphaherpesvirus 2	NC_002229	protein V57	Unknown	YP_001294936.1	GGC	3	1	n3	0.326	5	5.177	1.4838	0.365	1	0.923696	0.110645
Gallid alphaherpesvirus 2	NC_002229	protein V57	Unknown	YP_001294936.1	GGT	3	1	n3	0	0	2.923	1.38386	0	0	0.895546	0.182795
Gallid alphaherpesvirus 2	NC_002229	protein V57	Unknown	YP_001294936.1	GCA	3	1	n3	0.936	9	5.697	1.86526	0.783	0.777778	0.652828	0.173993
Gallid alphaherpesvirus 2	NC_002229	protein V57	Unknown	YP_001294936.1	GCG	3	1	n3	0.488	3	2.654	1.48468	0.609524	0.333333	0.229743	0.261765
Gallid alphaherpesvirus 2	NC_002229	protein V57	Unknown	YP_001294936.1	GCC	3	1	n3	0.326	5	5.177	1.4838	0.5	0.4	0.395476	0.163629
Gallid alphaherpesvirus 2	NC_002229	protein V57	Unknown	YP_001294936.1	GCT	3	1	n3	0.378	7	7.15	2.04291	0.312	0.428571	0.488438	0.144251
Gallid alphaherpesvirus 2	NC_002229	protein V57	Unknown	YP_001294936.1	GTA	3	1	n3	0.488	6	5.572	1.82615	0.201	0.333333	0.420486	0.161854
Gallid alphaherpesvirus 2	NC_002229	protein V57	Unknown	YP_001294936.1	GTG	3	1	n3	0	0	3.531	1.52808	0	0	0.244268	0.231624
Gallid alphaherpesvirus 2	NC_002229	protein V57	Unknown	YP_001294936.1	GTC	3	1	n3	0.252	5	5.566	1.66302	0.521	0.6	0.566554	0.183967
Gallid alphaherpesvirus 2	NC_002229	protein V57	Unknown	YP_001294936.1	GTT	3	1	n3	0.818	8	5.973	1.72171	0.126	0.375	0.547391	0.163498
Gallid alphaherpesvirus 2	NC_002229	protein V57	Unknown	YP_001294936.1	CAA	3	1	n3	0.664	8	6.698	1.94443	0.610611	0.625	0.569889	0.164295
Gallid alphaherpesvirus 2	NC_002229	protein V57	Unknown	YP_001294936.1	CAG	3	1	n3	0.848	9	6.655	1.83956	0.487	0.666667	0.642058	0.145956
Gallid alphaherpesvirus 2	NC_002229	protein V57	Unknown	YP_001294936.1	CAC	3	1	n3	0	0	3.531	1.52808	0	0	0.824874	0.205424
Gallid alphaherpesvirus 2	NC_002229	protein V57	Unknown	YP_001294936.1	CAT	3	1	n3	0.736	7	5.827	1.26454	0.08	0.714286	0.841901	0.108009
Gallid alphaherpesvirus 2	NC_002229	protein V57	Unknown	YP_001294936.1	CGA	3	1	n3	0.44	5	4.951	2.11769	0	1	1	0
Gallid alphaherpesvirus 2	NC_002229	protein V57	Unknown	YP_001294936.1	CGG	3	1	n3	0.101	2	3.202	1.33611	0	1	1	0
Gallid alphaherpesvirus 2	NC_002229	protein V57	Unknown	YP_001294936.1	CGC	3	1	n3	0.488	3	2.654	1.48468	0	1	1	0
Gallid alphaherpesvirus 2	NC_002229	protein V57	Unknown	YP_001294936.1	CGT	3	1	n3	0.493	4	3.593	1.57078	0.216106	1	0.940197	0.131327
Gallid alphaherpesvirus 2	NC_002229	protein V57	Unknown	YP_001294936.1	CCA	3	1	n3	0.247	4	4.549	1.50785	0.295	1	0.936498	0.105524
Gallid alphaherpesvirus 2	NC_002229	protein V57	Unknown	YP_001294936.1	CCG	3	1	n3	0.101	2	3.202	1.33611	0.428426	1	0.872014	0.168337
Gallid alphaherpesvirus 2	NC_002229	protein V57	Unknown	YP_001294936.1	CCC	3	1	n3	0.632	3	2.159	1.65581	0.190643	0.666667	0.804191	0.265057
Gallid alphaherpesvirus 2	NC_002229	protein V57	Unknown	YP_001294936.1	CCT	3	1	n3	0.232	3	3.555	1.41597	0.276104	0.666667	0.74041	0.216273
Gallid alphaherpesvirus 2	NC_002229	protein V57	Unknown	YP_001294936.1	CTA	3	1	n3	0.447	7	6.825	2.21864	0.531	0.714286	0.692842	0.129448
Gallid alphaherpesvirus 2	NC_002229	protein V57	Unknown	YP_001294936.1	CTG	3	1	n3	0.848	9	6.655	1.83956	0.207	0.666667	0.749621	0.140012
Gallid alphaherpesvirus 2	NC_002229	protein V57	Unknown	YP_001294936.1	CTC	3	1	n3	0.267	4	4.643	1.72672	0.726453	1	0.764583	0.19905
Gallid alphaherpesvirus 2	NC_002229	protein V57	Unknown	YP_001294936.1	CTT	3	1	n3	0.172	6	7.301	1.92104	0.169	0.666667	0.771492	0.138441
Gallid alphaherpesvirus 2	NC_002229	protein V57	Unknown	YP_001294936.1	TAA	3	1	n3	0.01	3	6.137	1.665	0.317	0.666667	0.705539	0.131334
Gallid alphaherpesvirus 2	NC_002229	protein V57	Unknown	YP_001294936.1	TAG	3	1	n3	0.447	7	6.825	2.21864	0.405	0.857143	0.863628	0.120691
Gallid alphaherpesvirus 2	NC_002229	protein V57	Unknown	YP_001294936.1	TAC	3	1	n3	0.488	6	5.572	1.82615	0.46	0.833333	0.829804	0.141347
Gallid alphaherpesvirus 2	NC_002229	protein V57	Unknown	YP_001294936.1	TAT	3	1	n3	0.387	8	8.224	2.43759	0.711712	0.875	0.834676	0.0820037
Gallid alphaherpesvirus 2	NC_002229	protein V57	Unknown	YP_001294936.1	TGA	3	1	n3	0.185	4	4.957	1.63253	0.638	1	0.847449	0.139036
Gallid alphaherpesvirus 2	NC_002229	protein V57	Unknown	YP_001294936.1	TGG	3	1	n3	0.247	4	4.549	1.50785	0.376	1	0.912624	0.123498
Gallid alphaherpesvirus 2	NC_002229	protein V57	Unknown	YP_001294936.1	TGC	3	1	n3	0.936	9	5.697	1.86526	0.259	0.555556	0.641933	0.174486
Gallid alphaherpesvirus 2	NC_002229	protein V57	Unknown	YP_001294936.1	TGT	3	1	n3	0.314	7	7.508	2.0596	0.812	1	0.838918	0.106916
Gallid alphaherpesvirus 2	NC_002229	protein V57	Unknown	YP_001294936.1	TCA	3	1	n3	0.185	4	4.957	1.63253	0.177	0.5	0.606476	0.175808
Gallid alphaherpesvirus 2	NC_002229	protein V57	Unknown	YP_001294936.1	TCG	3	1	n3	0.44	5	4.951	2.11769	0.601805	0.6	0.539195	0.19699
Gallid alphaherpesvirus 2	NC_002229	protein V57	Unknown	YP_001294936.1	TCC	3	1	n3	0.594	4	3.206	1.48107	0.332305	0.25	0.314515	0.256367
Gallid alphaherpesvirus 2	NC_002229	protein V57	Unknown	YP_001294936.1	TCT	3	1	n3	0.409	8	8.101	2.14308	0.32	0.5	0.528316	0.143305
Gallid alphaherpesvirus 2	NC_002229	protein V57	Unknown	YP_001294936.1	TTA	3	1	n3	0.01	3	6.137	1.665	0.992	1	0.464917	0.150905
Gallid alphaherpesvirus 2	NC_002229	protein V57	Unknown	YP_001294936.1	TTG	3	1	n3	0.664	8	6.698	1.94443	0.102102	0.375	0.565488	0.155753
Gallid alphaherpesvirus 2	NC_002229	protein V57	Unknown	YP_001294936.1	TTC	3	1	n3	0.813	8	5.85	1.89143	0.0991984	0.375	0.563477	0.164433
Gallid alphaherpesvirus 2	NC_002229	protein V57	Unknown	YP_001294936.1	TTT	3	1	n3	0.629	12	10.631	2.66324	0.971	0.916667	0.69899	0.114464
Gallid alphaherpesvirus 2	NC_002229	protein V57	Unknown	YP_001294936.1	WRC	3	1	n3	0.969	30	24.392	2.71484	0.32	0.733333	0.762343	0.0590595
Gallid alphaherpesvirus 2	NC_002229	protein V57	Unknown	YP_001294936.1	SYC	3	1	n3	0.348	17	17.545	2.64045	0.761	0.647059	0.591277	0.0768467
Gallid alphaherpesvirus 2	NC_002229	protein V57	Unknown	YP_001294936.1	WA	2	1	n3	0.317	55	56.074	3.39919	0.311	0.6	0.60925	0.023363
Gallid alphaherpesvirus 2	NC_002229	protein V57	Unknown	YP_001294936.1	WA	2	0	n3	0.211	27	28.358	2.34517	0.313	0.777778	0.796107	0.0400335
Gallid alphaherpesvirus 2	NC_002229	protein V57	Unknown	YP_001294936.1	AA	2	0	n3	0.388	15	14.979	1.85972	0.071	0.666667	0.739426	0.0609356
Gallid alphaherpesvirus 2	NC_002229	protein V57	Unknown	YP_001294936.1	TA	2	0	n3	0.179	12	13.379	2.0311	0.696	0.916667	0.865111	0.0697042
Gallid alphaherpesvirus 2	NC_002229	protein V57	Unknown	YP_001294936.1	CA	2	0	n3	0.415	13	12.879	1.9153	0.331	0.692308	0.719475	0.0782706
Gallid alphaherpesvirus 2	NC_002229	protein V57	Unknown	YP_001294936.1	GA	2	0	n3	0.68	10	8.763	1.67237	0.53	0.9	0.904108	0.0722612
Gallid alphaherpesvirus 2	NC_002229	nuclear protein UL4	Late	YP_001033932.1	AA	2	1	n3	0.17	103	108.014	5.79239	0.226	0.582524	0.600684	0.0248845
Gallid alphaherpesvirus 2	NC_002229	nuclear protein UL4	Late	YP_001033932.1	AG	2	1	n3	0.063	82	90.076	5.54601	0.472	0.658537	0.660126	0.0350271
Gallid alphaherpesvirus 2	NC_002229	nuclear protein UL4	Late	YP_001033932.1	AC	2	1	n3	0.101	92	99.424	5.87964	0.947	0.76087	0.716518	0.0270174
Gallid alphaherpesvirus 2	NC_002229	nuclear protein UL4	Late	YP_001033932.1	AT	2	1	n3	0.996	170	149.486	7.52249	0.152	0.688235	0.701472	0.0130808
Gallid alphaherpesvirus 2	NC_002229	nuclear protein UL4	Late	YP_001033932.1	GA	2	1	n3	0.975	116	105.453	5.21822	0.176	0.732759	0.75749	0.0270811
Gallid alphaherpesvirus 2	NC_002229	nuclear protein UL4	Late	YP_001033932.1	GG	2	1	n3	0.065	77	84.257	5.17542	0.965	0.87013	0.811118	0.032291
Gallid alphaherpesvirus 2	NC_002229	nuclear protein UL4	Late	YP_001033932.1	GC	2	1	n3	0.69	74	69.866	6.49569	0.137	0.689189	0.716942	0.0267779
Gallid alphaherpesvirus 2	NC_002229	nuclear protein UL4	Late	YP_001033932.1	GT	2	1	n3	0.101	92	99.424	5.87964	0.594	0.684783	0.679914	0.0265363
Gallid alphaherpesvirus 2	NC_002229	nuclear protein UL4	Late	YP_001033932.1	CA	2	1	n3	0.583	112	110.165	6.41512	0.797	0.5625	0.541681	0.0243077
Gallid alphaherpesvirus 2	NC_002229	nuclear protein UL4	Late	YP_001033932.1	CG	2	1	n3	0.937	88	74.502	7.98048	0.038	0.568182	0.581489	0.00903507
Gallid alphaherpesvirus 2	NC_002229	nuclear protein UL4	Late	YP_001033932.1	CC	2	1	n3	0.065	77	84.257	5.17542	0.296	0.649351	0.668521	0.034348
Gallid alphaherpesvirus 2	NC_002229	nuclear protein UL4	Late	YP_001033932.1	CT	2	1	n3	0.063	82	90.076	5.54601	0.256	0.512195	0.532393	0.0314337
Gallid alphaherpesvirus 2	NC_002229	nuclear protein UL4	Late	YP_001033932.1	TA	2	1	n3	0.164	116	123.368	8.64087	0.572	0.681034	0.677994	0.0171383
Gallid alphaherpesvirus 2	NC_002229	nuclear protein UL4	Late	YP_001033932.1	TG	2	1	n3	0.583	112	110.165	6.41512	0.146	0.741071	0.768005	0.025398
Gallid alphaherpesvirus 2	NC_002229	nuclear protein UL4	Late	YP_001033932.1	TC	2	1	n3	0.975	116	105.453	5.21822	0.165	0.715517	0.741683	0.0278076
Gallid alphaherpesvirus 2	NC_002229	nuclear protein UL4	Late	YP_001033932.1	TT	2	1	n3	0.17	103	108.014	5.79239	0.559	0.631068	0.627051	0.0288191
Gallid alphaherpesvirus 2	NC_002229	nuclear protein UL4	Late	YP_001033932.1	AAA	3	1	n3	0.353	27	28.026	3.90709	0.27	0.666667	0.69277	0.0586004
Gallid alphaherpesvirus 2	NC_002229	nuclear protein UL4	Late	YP_001033932.1	AAG	3	1	n3	0.235	22	24.005	3.53793	0.202	0.727273	0.787302	0.0697731
Gallid alphaherpesvirus 2	NC_002229	nuclear protein UL4	Late	YP_001033932.1	AAC	3	1	n3	0.022	16	22.843	3.51772	0.968	0.875	0.735665	0.0760025
Gallid alphaherpesvirus 2	NC_002229	nuclear protein UL4	Late	YP_001033932.1	AAT	3	1	n3	0.853	38	33.14	4.1898	0.261	0.684211	0.711566	0.0498449
Gallid alphaherpesvirus 2	NC_002229	nuclear protein UL4	Late	YP_001033932.1	AGA	3	1	n3	0.477	27	26.735	4.16206	0.185	0.703704	0.752902	0.0608837
Gallid alphaherpesvirus 2	NC_002229	nuclear protein UL4	Late	YP_001033932.1	AGG	3	1	n3	0.023	13	19.751	3.55063	0.779	0.846154	0.783387	0.0796569
Gallid alphaherpesvirus 2	NC_002229	nuclear protein UL4	Late	YP_001033932.1	AGC	3	1	n3	0.872	23	18.613	3.56724	0.044	0.608696	0.751383	0.0839788
Gallid alphaherpesvirus 2	NC_002229	nuclear protein UL4	Late	YP_001033932.1	AGT	3	1	n3	0.032	19	24.977	3.76251	0.765	0.736842	0.686034	0.0686696
Gallid alphaherpesvirus 2	NC_002229	nuclear protein UL4	Late	YP_001033932.1	ACA	3	1	n3	0.792	38	34.037	4.2654	0.412	0.605263	0.613966	0.0603703
Gallid alphaherpesvirus 2	NC_002229	nuclear protein UL4	Late	YP_001033932.1	ACG	3	1	n3	0.466	20	19.962	4.00557	0.355	0.55	0.582979	0.0903312
Gallid alphaherpesvirus 2	NC_002229	nuclear protein UL4	Late	YP_001033932.1	ACC	3	1	n3	0.048	15	20.448	3.56529	0.531	0.666667	0.649447	0.0913666
Gallid alphaherpesvirus 2	NC_002229	nuclear protein UL4	Late	YP_001033932.1	ACT	3	1	n3	0.032	19	24.977	3.76251	0.124	0.473684	0.556805	0.0776295
Gallid alphaherpesvirus 2	NC_002229	nuclear protein UL4	Late	YP_001033932.1	ATA	3	1	n3	0.538	48	47.085	5.12384	0.551	0.791667	0.786242	0.0412276
Gallid alphaherpesvirus 2	NC_002229	nuclear protein UL4	Late	YP_001033932.1	ATG	3	1	n3	0.959	44	36.212	4.21866	0.582	0.818182	0.807332	0.0484113
Gallid alphaherpesvirus 2	NC_002229	nuclear protein UL4	Late	YP_001033932.1	ATC	3	1	n3	0.928	39	32.049	4.26153	0.771	0.769231	0.724996	0.0629393
Gallid alphaherpesvirus 2	NC_002229	nuclear protein UL4	Late	YP_001033932.1	ATT	3	1	n3	0.853	38	33.14	4.1898	0.521	0.578947	0.574443	0.0710099
Gallid alphaherpesvirus 2	NC_002229	nuclear protein UL4	Late	YP_001033932.1	GAA	3	1	n3	0.744	34	31.252	3.70358	0.846	0.5	0.430601	0.0616286
Gallid alphaherpesvirus 2	NC_002229	nuclear protein UL4	Late	YP_001033932.1	GAG	3	1	n3	0.157	18	21.423	3.91843	0.668	0.555556	0.514068	0.0871815
Gallid alphaherpesvirus 2	NC_002229	nuclear protein UL4	Late	YP_001033932.1	GAC	3	1	n3	0.89	24	19.729	3.13489	0.895	0.666667	0.547918	0.0896678
Gallid alphaherpesvirus 2	NC_002229	nuclear protein UL4	Late	YP_001033932.1	GAT	3	1	n3	0.928	39	32.049	4.26153	0.328	0.512821	0.533015	0.0569875
Gallid alphaherpesvirus 2	NC_002229	nuclear protein UL4	Late	YP_001033932.1	GGA	3	1	n3	0.813	33	28.857	3.90903	0.348	0.545455	0.570325	0.0725406
Gallid alphaherpesvirus 2	NC_002229	nuclear protein UL4	Late	YP_001033932.1	GGG	3	1	n3	0.344	19	20.407	4.21703	0.719	0.684211	0.634811	0.0801254
Gallid alphaherpesvirus 2	NC_002229	nuclear protein UL4	Late	YP_001033932.1	GGC	3	1	n3	0.042	10	14.545	2.94584	0.061	0.5	0.644326	0.104658
Gallid alphaherpesvirus 2	NC_002229	nuclear protein UL4	Late	YP_001033932.1	GGT	3	1	n3	0.048	15	20.448	3.56529	0.203	0.533333	0.606006	0.0863177
Gallid alphaherpesvirus 2	NC_002229	nuclear protein UL4	Late	YP_001033932.1	GCA	3	1	n3	0.279	20	21.625	3.64998	0.19	0.55	0.620641	0.0832706
Gallid alphaherpesvirus 2	NC_002229	nuclear protein UL4	Late	YP_001033932.1	GCG	3	1	n3	0.941	21	15.083	3.46902	0.413	0.666667	0.678136	0.10713
Gallid alphaherpesvirus 2	NC_002229	nuclear protein UL4	Late	YP_001033932.1	GCC	3	1	n3	0.042	10	14.545	2.94584	0.779	0.7	0.616066	0.105823
Gallid alphaherpesvirus 2	NC_002229	nuclear protein UL4	Late	YP_001033932.1	GCT	3	1	n3	0.872	23	18.613	3.56724	0.81	0.608696	0.529166	0.0927533
Gallid alphaherpesvirus 2	NC_002229	nuclear protein UL4	Late	YP_001033932.1	GTA	3	1	n3	0.356	29	30.243	4.44342	0.298	0.517241	0.550738	0.0646802
Gallid alphaherpesvirus 2	NC_002229	nuclear protein UL4	Late	YP_001033932.1	GTG	3	1	n3	0.173	23	26.609	4.19573	0.799	0.73913	0.681051	0.0683641
Gallid alphaherpesvirus 2	NC_002229	nuclear protein UL4	Late	YP_001033932.1	GTC	3	1	n3	0.89	24	19.729	3.13489	0.19	0.625	0.697864	0.088024
Gallid alphaherpesvirus 2	NC_002229	nuclear protein UL4	Late	YP_001033932.1	GTT	3	1	n3	0.022	16	22.843	3.51772	0.074	0.5	0.608809	0.0837688
Gallid alphaherpesvirus 2	NC_002229	nuclear protein UL4	Late	YP_001033932.1	CAA	3	1	n3	0.371	24	24.861	3.76214	0.063	0.5	0.605901	0.0763054
Gallid alphaherpesvirus 2	NC_002229	nuclear protein UL4	Late	YP_001033932.1	CAG	3	1	n3	0.28	21	22.483	3.50966	0.267	0.619048	0.661075	0.0744538
Gallid alphaherpesvirus 2	NC_002229	nuclear protein UL4	Late	YP_001033932.1	CAC	3	1	n3	0.173	23	26.609	4.19573	0.715	0.826087	0.788394	0.0655642
Gallid alphaherpesvirus 2	NC_002229	nuclear protein UL4	Late	YP_001033932.1	CAT	3	1	n3	0.959	44	36.212	4.21866	0.451	0.772727	0.778267	0.0429958
Gallid alphaherpesvirus 2	NC_002229	nuclear protein UL4	Late	YP_001033932.1	CGA	3	1	n3	0.947	29	21.625	4.23183	0.644	0.862069	0.837985	0.0656935
Gallid alphaherpesvirus 2	NC_002229	nuclear protein UL4	Late	YP_001033932.1	CGG	3	1	n3	0.456	18	17.832	3.46205	0.768	0.944444	0.882474	0.0746109
Gallid alphaherpesvirus 2	NC_002229	nuclear protein UL4	Late	YP_001033932.1	CGC	3	1	n3	0.941	21	15.083	3.46902	0.539	0.809524	0.798078	0.0885442
Gallid alphaherpesvirus 2	NC_002229	nuclear protein UL4	Late	YP_001033932.1	CGT	3	1	n3	0.466	20	19.962	4.00557	0.502	0.8	0.793708	0.0721783
Gallid alphaherpesvirus 2	NC_002229	nuclear protein UL4	Late	YP_001033932.1	CCA	3	1	n3	0.538	27	26.267	3.44524	0.578	0.555556	0.539647	0.0675886
Gallid alphaherpesvirus 2	NC_002229	nuclear protein UL4	Late	YP_001033932.1	CCG	3	1	n3	0.456	18	17.832	3.46205	0.367	0.555556	0.582777	0.0943951
Gallid alphaherpesvirus 2	NC_002229	nuclear protein UL4	Late	YP_001033932.1	CCC	3	1	n3	0.344	19	20.407	4.21703	0.172	0.631579	0.705609	0.0843569
Gallid alphaherpesvirus 2	NC_002229	nuclear protein UL4	Late	YP_001033932.1	CCT	3	1	n3	0.023	13	19.751	3.55063	0.307	0.538462	0.581854	0.0929749
Gallid alphaherpesvirus 2	NC_002229	nuclear protein UL4	Late	YP_001033932.1	CTA	3	1	n3	0.345	21	22.165	4.07011	0.394	0.619048	0.633075	0.0760551
Gallid alphaherpesvirus 2	NC_002229	nuclear protein UL4	Late	YP_001033932.1	CTG	3	1	n3	0.28	21	22.483	3.50966	0.047	0.666667	0.780425	0.0713549
Gallid alphaherpesvirus 2	NC_002229	nuclear protein UL4	Late	YP_001033932.1	CTC	3	1	n3	0.157	18	21.423	3.91843	0.059	0.666667	0.769499	0.0737674
Gallid alphaherpesvirus 2	NC_002229	nuclear protein UL4	Late	YP_001033932.1	CTT	3	1	n3	0.235	22	24.005	3.53793	0.782	0.772727	0.715861	0.0725305
Gallid alphaherpesvirus 2	NC_002229	nuclear protein UL4	Late	YP_001033932.1	TAA	3	1	n3	0.016	18	23.875	3.03634	0.599	0.722222	0.705908	0.0643282
Gallid alphaherpesvirus 2	NC_002229	nuclear protein UL4	Late	YP_001033932.1	TAG	3	1	n3	0.345	21	22.165	4.07011	0.732	0.714286	0.664583	0.0795234
Gallid alphaherpesvirus 2	NC_002229	nuclear protein UL4	Late	YP_001033932.1	TAC	3	1	n3	0.356	29	30.243	4.44342	0.335	0.724138	0.748237	0.0644079
Gallid alphaherpesvirus 2	NC_002229	nuclear protein UL4	Late	YP_001033932.1	TAT	3	1	n3	0.538	48	47.085	5.12384	0.562	0.75	0.741159	0.0427498
Gallid alphaherpesvirus 2	NC_002229	nuclear protein UL4	Late	YP_001033932.1	TGA	3	1	n3	0.355	27	28.236	3.92636	0.191	0.851852	0.887678	0.0455249
Gallid alphaherpesvirus 2	NC_002229	nuclear protein UL4	Late	YP_001033932.1	TGG	3	1	n3	0.538	27	26.267	3.44524	0.831	0.962963	0.919478	0.0454437
Gallid alphaherpesvirus 2	NC_002229	nuclear protein UL4	Late	YP_001033932.1	TGC	3	1	n3	0.279	20	21.625	3.64998	0.818	0.75	0.679309	0.0731709
Gallid alphaherpesvirus 2	NC_002229	nuclear protein UL4	Late	YP_001033932.1	TGT	3	1	n3	0.792	38	34.037	4.2654	0.572	0.657895	0.64781	0.0557488
Gallid alphaherpesvirus 2	NC_002229	nuclear protein UL4	Late	YP_001033932.1	TCA	3	1	n3	0.355	27	28.236	3.92636	0.973	0.518519	0.394743	0.0624928
Gallid alphaherpesvirus 2	NC_002229	nuclear protein UL4	Late	YP_001033932.1	TCG	3	1	n3	0.947	29	21.625	4.23183	0.496	0.517241	0.508859	0.0824021
Gallid alphaherpesvirus 2	NC_002229	nuclear protein UL4	Late	YP_001033932.1	TCC	3	1	n3	0.813	33	28.857	3.90903	0.255	0.636364	0.684163	0.0707421
Gallid alphaherpesvirus 2	NC_002229	nuclear protein UL4	Late	YP_001033932.1	TCT	3	1	n3	0.477	27	26.735	4.16206	0.341	0.444444	0.472015	0.0732167
Gallid alphaherpesvirus 2	NC_002229	nuclear protein UL4	Late	YP_001033932.1	TTA	3	1	n3	0.016	18	23.875	3.03634	0.828	0.722222	0.664719	0.0631189
Gallid alphaherpesvirus 2	NC_002229	nuclear protein UL4	Late	YP_001033932.1	TTG	3	1	n3	0.371	24	24.861	3.76214	0.017	0.666667	0.795346	0.0633391
Gallid alphaherpesvirus 2	NC_002229	nuclear protein UL4	Late	YP_001033932.1	TTC	3	1	n3	0.744	34	31.252	3.70358	0.299	0.764706	0.794067	0.0575201
Gallid alphaherpesvirus 2	NC_002229	nuclear protein UL4	Late	YP_001033932.1	TTT	3	1	n3	0.353	27	28.026	3.90709	0.71	0.666667	0.6276	0.0597179
Gallid alphaherpesvirus 2	NC_002229	nuclear protein UL4	Late	YP_001033932.1	WRC	3	1	n3	0.153	88	93.324	5.76516	0.471	0.727273	0.729559	0.0303712
Gallid alphaherpesvirus 2	NC_002229	nuclear protein UL4	Late	YP_001033932.1	SYC	3	1	n3	0.171	71	76.104	6.096	0.069	0.647887	0.703275	0.0389908
Gallid alphaherpesvirus 2	NC_002229	nuclear protein UL4	Late	YP_001033932.1	WA	2	1	n3	0.045	219	231.382	7.86346	0.331	0.634703	0.641708	0.014283
Gallid alphaherpesvirus 2	NC_002229	nuclear protein UL4	Late	YP_001033932.1	WA	2	0	n3	0.162	114	118.336	4.69799	0.447	0.710526	0.713217	0.0226273
Gallid alphaherpesvirus 2	NC_002229	nuclear protein UL4	Late	YP_001033932.1	AA	2	0	n3	0.386	56	56.652	3.74632	0.036	0.589286	0.645976	0.0320434
Gallid alphaherpesvirus 2	NC_002229	nuclear protein UL4	Late	YP_001033932.1	TA	2	0	n3	0.164	58	61.684	4.32043	0.925	0.827586	0.775303	0.0357573
Gallid alphaherpesvirus 2	NC_002229	nuclear protein UL4	Late	YP_001033932.1	CA	2	0	n3	0.433	58	58.335	4.32606	0.744	0.568966	0.545143	0.0378867
Gallid alphaherpesvirus 2	NC_002229	nuclear protein UL4	Late	YP_001033932.1	GA	2	0	n3	0.919	59	54.329	3.14845	0.102	0.779661	0.824482	0.0354038
Gallid alphaherpesvirus 2	NC_002229	helicase-primase helicase subunit	Early	YP_001033933.1	AA	2	1	n3	0.675	493	487.674	10.385	0.088	0.602434	0.615566	0.00997242
Gallid alphaherpesvirus 2	NC_002229	helicase-primase helicase subunit	Early	YP_001033933.1	AG	2	1	n3	0	256	288.796	9.27019	0.957	0.699219	0.665603	0.0198385
Gallid alphaherpesvirus 2	NC_002229	helicase-primase helicase subunit	Early	YP_001033933.1	AC	2	1	n3	0.009	273	297.884	10.0173	1	0.765568	0.710339	0.0157912
Gallid alphaherpesvirus 2	NC_002229	helicase-primase helicase subunit	Early	YP_001033933.1	AT	2	1	n3	1	546	493.646	13.3263	0.012	0.6337	0.649629	0.00731035
Gallid alphaherpesvirus 2	NC_002229	helicase-primase helicase subunit	Early	YP_001033933.1	GA	2	1	n3	0.752	313	306.034	9.27593	0.2	0.722045	0.734356	0.0153337
Gallid alphaherpesvirus 2	NC_002229	helicase-primase helicase subunit	Early	YP_001033933.1	GG	2	1	n3	0.697	196	191.242	8.1974	0.952	0.826531	0.79015	0.0220259
Gallid alphaherpesvirus 2	NC_002229	helicase-primase helicase subunit	Early	YP_001033933.1	GC	2	1	n3	0.861	226	212.84	11.3876	0.092	0.721239	0.742232	0.0173992
Gallid alphaherpesvirus 2	NC_002229	helicase-primase helicase subunit	Early	YP_001033933.1	GT	2	1	n3	0.009	273	297.884	10.0173	0.469	0.641026	0.642171	0.0150934
Gallid alphaherpesvirus 2	NC_002229	helicase-primase helicase subunit	Early	YP_001033933.1	CA	2	1	n3	0.991	358	330.954	11.0177	0.909	0.567039	0.548417	0.0136385
Gallid alphaherpesvirus 2	NC_002229	helicase-primase helicase subunit	Early	YP_001033933.1	CG	2	1	n3	0.507	198	197.008	12.4064	0.434	0.626263	0.62741	0.00816018
Gallid alphaherpesvirus 2	NC_002229	helicase-primase helicase subunit	Early	YP_001033933.1	CC	2	1	n3	0.697	196	191.242	8.1974	0.021	0.622449	0.667944	0.0224013
Gallid alphaherpesvirus 2	NC_002229	helicase-primase helicase subunit	Early	YP_001033933.1	CT	2	1	n3	0	256	288.796	9.27019	0.615	0.5625	0.557548	0.0165788
Gallid alphaherpesvirus 2	NC_002229	helicase-primase helicase subunit	Early	YP_001033933.1	TA	2	1	n3	0.004	404	443.338	15.4204	0.992	0.663366	0.642063	0.00818016
Gallid alphaherpesvirus 2	NC_002229	helicase-primase helicase subunit	Early	YP_001033933.1	TG	2	1	n3	0.991	358	330.954	11.0177	0.001	0.717877	0.760126	0.0149524
Gallid alphaherpesvirus 2	NC_002229	helicase-primase helicase subunit	Early	YP_001033933.1	TC	2	1	n3	0.752	313	306.034	9.27593	0.624	0.728435	0.723032	0.0171218
Gallid alphaherpesvirus 2	NC_002229	helicase-primase helicase subunit	Early	YP_001033933.1	TT	2	1	n3	0.675	493	487.674	10.385	0.892	0.667343	0.652407	0.0120401
Gallid alphaherpesvirus 2	NC_002229	helicase-primase helicase subunit	Early	YP_001033933.1	AAA	3	1	n3	0.695	154	148.985	7.98691	0.331	0.623377	0.63482	0.0232637
Gallid alphaherpesvirus 2	NC_002229	helicase-primase helicase subunit	Early	YP_001033933.1	AAG	3	1	n3	0.088	82	90.404	6.406	0.974	0.780488	0.701746	0.040865
Gallid alphaherpesvirus 2	NC_002229	helicase-primase helicase subunit	Early	YP_001033933.1	AAC	3	1	n3	0.359	94	96.527	7.27058	0.81	0.702128	0.671424	0.0356978
Gallid alphaherpesvirus 2	NC_002229	helicase-primase helicase subunit	Early	YP_001033933.1	AAT	3	1	n3	0.901	163	151.758	7.99659	0.186	0.552147	0.572667	0.0235717
Gallid alphaherpesvirus 2	NC_002229	helicase-primase helicase subunit	Early	YP_001033933.1	AGA	3	1	n3	0.101	80	87.947	6.80619	0.016	0.65	0.721432	0.0317931
Gallid alphaherpesvirus 2	NC_002229	helicase-primase helicase subunit	Early	YP_001033933.1	AGG	3	1	n3	0.144	45	50.169	5.16957	0.779	0.8	0.758618	0.0516177
Gallid alphaherpesvirus 2	NC_002229	helicase-primase helicase subunit	Early	YP_001033933.1	AGC	3	1	n3	0.093	56	64.171	6.6361	0.05	0.660714	0.730981	0.0439766
Gallid alphaherpesvirus 2	NC_002229	helicase-primase helicase subunit	Early	YP_001033933.1	AGT	3	1	n3	0.044	75	86.509	6.88912	0.194	0.56	0.592475	0.0377376
Gallid alphaherpesvirus 2	NC_002229	helicase-primase helicase subunit	Early	YP_001033933.1	ACA	3	1	n3	0.965	110	97.174	7.21995	0.013	0.490909	0.57014	0.035771
Gallid alphaherpesvirus 2	NC_002229	helicase-primase helicase subunit	Early	YP_001033933.1	ACG	3	1	n3	0.016	46	60.988	7.30451	0.763	0.695652	0.663031	0.0464706
Gallid alphaherpesvirus 2	NC_002229	helicase-primase helicase subunit	Early	YP_001033933.1	ACC	3	1	n3	0.016	42	53.213	5.70628	0.335	0.690476	0.71348	0.0537827
Gallid alphaherpesvirus 2	NC_002229	helicase-primase helicase subunit	Early	YP_001033933.1	ACT	3	1	n3	0.044	75	86.509	6.88912	0.174	0.586667	0.625935	0.0399492
Gallid alphaherpesvirus 2	NC_002229	helicase-primase helicase subunit	Early	YP_001033933.1	ATA	3	1	n3	0.937	157	143.542	8.30013	0.852	0.808917	0.78661	0.0210169
Gallid alphaherpesvirus 2	NC_002229	helicase-primase helicase subunit	Early	YP_001033933.1	ATG	3	1	n3	0.994	126	107.615	6.88264	0.794	0.880952	0.859212	0.0259537
Gallid alphaherpesvirus 2	NC_002229	helicase-primase helicase subunit	Early	YP_001033933.1	ATC	3	1	n3	0.895	99	89.731	7.14497	0.701	0.767677	0.747786	0.036896
Gallid alphaherpesvirus 2	NC_002229	helicase-primase helicase subunit	Early	YP_001033933.1	ATT	3	1	n3	0.901	163	151.758	7.99659	0.943	0.717791	0.673539	0.027556
Gallid alphaherpesvirus 2	NC_002229	helicase-primase helicase subunit	Early	YP_001033933.1	GAA	3	1	n3	0.566	101	99.541	6.33722	0.377	0.50495	0.514978	0.0330438
Gallid alphaherpesvirus 2	NC_002229	helicase-primase helicase subunit	Early	YP_001033933.1	GAG	3	1	n3	0.534	62	60.904	6.19635	0.901	0.66129	0.599127	0.051241
Gallid alphaherpesvirus 2	NC_002229	helicase-primase helicase subunit	Early	YP_001033933.1	GAC	3	1	n3	0.164	50	54.858	5.37176	0.959	0.7	0.608976	0.0506142
Gallid alphaherpesvirus 2	NC_002229	helicase-primase helicase subunit	Early	YP_001033933.1	GAT	3	1	n3	0.895	99	89.731	7.14497	0.184	0.484848	0.515112	0.0328503
Gallid alphaherpesvirus 2	NC_002229	helicase-primase helicase subunit	Early	YP_001033933.1	GGA	3	1	n3	0.993	74	60.109	5.71971	0.708	0.621622	0.590835	0.0518996
Gallid alphaherpesvirus 2	NC_002229	helicase-primase helicase subunit	Early	YP_001033933.1	GGG	3	1	n3	0.083	31	38.381	5.76193	0.234	0.645161	0.688279	0.0624497
Gallid alphaherpesvirus 2	NC_002229	helicase-primase helicase subunit	Early	YP_001033933.1	GGC	3	1	n3	0.956	49	39.539	4.8974	0.612	0.693878	0.674974	0.062363
Gallid alphaherpesvirus 2	NC_002229	helicase-primase helicase subunit	Early	YP_001033933.1	GGT	3	1	n3	0.016	42	53.213	5.70628	0.62	0.571429	0.554191	0.0525543
Gallid alphaherpesvirus 2	NC_002229	helicase-primase helicase subunit	Early	YP_001033933.1	GCA	3	1	n3	0.981	85	69.569	6.83544	0.869	0.564706	0.511375	0.0461763
Gallid alphaherpesvirus 2	NC_002229	helicase-primase helicase subunit	Early	YP_001033933.1	GCG	3	1	n3	0.236	36	39.561	5.64998	0.401	0.555556	0.570323	0.0723442
Gallid alphaherpesvirus 2	NC_002229	helicase-primase helicase subunit	Early	YP_001033933.1	GCC	3	1	n3	0.956	49	39.539	4.8974	0.551	0.632653	0.62452	0.0643819
Gallid alphaherpesvirus 2	NC_002229	helicase-primase helicase subunit	Early	YP_001033933.1	GCT	3	1	n3	0.093	56	64.171	6.6361	0.876	0.589286	0.536131	0.0462552
Gallid alphaherpesvirus 2	NC_002229	helicase-primase helicase subunit	Early	YP_001033933.1	GTA	3	1	n3	0.031	76	89.518	7.58694	0.005	0.5	0.591992	0.0372744
Gallid alphaherpesvirus 2	NC_002229	helicase-primase helicase subunit	Early	YP_001033933.1	GTG	3	1	n3	0.211	53	56.981	6.03313	0.459	0.679245	0.685673	0.0507904
Gallid alphaherpesvirus 2	NC_002229	helicase-primase helicase subunit	Early	YP_001033933.1	GTC	3	1	n3	0.164	50	54.858	5.37176	0.123	0.62	0.682719	0.0542561
Gallid alphaherpesvirus 2	NC_002229	helicase-primase helicase subunit	Early	YP_001033933.1	GTT	3	1	n3	0.359	94	96.527	7.27058	0.646	0.648936	0.635652	0.0352493
Gallid alphaherpesvirus 2	NC_002229	helicase-primase helicase subunit	Early	YP_001033933.1	CAA	3	1	n3	0.986	123	103.182	7.9122	0.223	0.536585	0.563248	0.0333617
Gallid alphaherpesvirus 2	NC_002229	helicase-primase helicase subunit	Early	YP_001033933.1	CAG	3	1	n3	0.105	56	63.176	6.095	0.181	0.589286	0.631643	0.0438708
Gallid alphaherpesvirus 2	NC_002229	helicase-primase helicase subunit	Early	YP_001033933.1	CAC	3	1	n3	0.211	53	56.981	6.03313	0.967	0.867925	0.779461	0.046232
Gallid alphaherpesvirus 2	NC_002229	helicase-primase helicase subunit	Early	YP_001033933.1	CAT	3	1	n3	0.994	126	107.615	6.88264	0.156	0.746032	0.771035	0.0235876
Gallid alphaherpesvirus 2	NC_002229	helicase-primase helicase subunit	Early	YP_001033933.1	CGA	3	1	n3	0.887	69	59.935	6.91482	0.846	0.782609	0.73542	0.0455169
Gallid alphaherpesvirus 2	NC_002229	helicase-primase helicase subunit	Early	YP_001033933.1	CGG	3	1	n3	0.97	47	36.524	5.11404	0.838	0.851064	0.784617	0.0647519
Gallid alphaherpesvirus 2	NC_002229	helicase-primase helicase subunit	Early	YP_001033933.1	CGC	3	1	n3	0.236	36	39.561	5.64998	0.371	0.75	0.766004	0.0568934
Gallid alphaherpesvirus 2	NC_002229	helicase-primase helicase subunit	Early	YP_001033933.1	CGT	3	1	n3	0.016	46	60.988	7.30451	0.006	0.586957	0.704373	0.0472611
Gallid alphaherpesvirus 2	NC_002229	helicase-primase helicase subunit	Early	YP_001033933.1	CCA	3	1	n3	0.864	73	66.168	5.46935	0.752	0.643836	0.615751	0.0414832
Gallid alphaherpesvirus 2	NC_002229	helicase-primase helicase subunit	Early	YP_001033933.1	CCG	3	1	n3	0.97	47	36.524	5.11404	0.622	0.680851	0.659979	0.063212
Gallid alphaherpesvirus 2	NC_002229	helicase-primase helicase subunit	Early	YP_001033933.1	CCC	3	1	n3	0.083	31	38.381	5.76193	0.724	0.741935	0.702895	0.0608817
Gallid alphaherpesvirus 2	NC_002229	helicase-primase helicase subunit	Early	YP_001033933.1	CCT	3	1	n3	0.144	45	50.169	5.16957	0.408	0.533333	0.546006	0.0587474
Gallid alphaherpesvirus 2	NC_002229	helicase-primase helicase subunit	Early	YP_001033933.1	CTA	3	1	n3	0.003	56	74.312	6.79784	0.893	0.642857	0.592298	0.0403843
Gallid alphaherpesvirus 2	NC_002229	helicase-primase helicase subunit	Early	YP_001033933.1	CTG	3	1	n3	0.105	56	63.176	6.095	0	0.589286	0.758822	0.0434283
Gallid alphaherpesvirus 2	NC_002229	helicase-primase helicase subunit	Early	YP_001033933.1	CTC	3	1	n3	0.534	62	60.904	6.19635	0.618	0.758065	0.744039	0.047596
Gallid alphaherpesvirus 2	NC_002229	helicase-primase helicase subunit	Early	YP_001033933.1	CTT	3	1	n3	0.088	82	90.404	6.406	0.178	0.634146	0.667528	0.0375915
Gallid alphaherpesvirus 2	NC_002229	helicase-primase helicase subunit	Early	YP_001033933.1	TAA	3	1	n3	0.001	115	135.966	7.30772	0.815	0.730435	0.707247	0.0235187
Gallid alphaherpesvirus 2	NC_002229	helicase-primase helicase subunit	Early	YP_001033933.1	TAG	3	1	n3	0.003	56	74.312	6.79784	0.73	0.732143	0.705873	0.0430038
Gallid alphaherpesvirus 2	NC_002229	helicase-primase helicase subunit	Early	YP_001033933.1	TAC	3	1	n3	0.031	76	89.518	7.58694	0.888	0.815789	0.770381	0.035934
Gallid alphaherpesvirus 2	NC_002229	helicase-primase helicase subunit	Early	YP_001033933.1	TAT	3	1	n3	0.937	157	143.542	8.30013	0.493	0.719745	0.720758	0.0230394
Gallid alphaherpesvirus 2	NC_002229	helicase-primase helicase subunit	Early	YP_001033933.1	TGA	3	1	n3	0.114	90	98.043	6.98893	0.363	0.822222	0.831557	0.0270531
Gallid alphaherpesvirus 2	NC_002229	helicase-primase helicase subunit	Early	YP_001033933.1	TGG	3	1	n3	0.864	73	66.168	5.46935	0.777	0.90411	0.876057	0.034436
Gallid alphaherpesvirus 2	NC_002229	helicase-primase helicase subunit	Early	YP_001033933.1	TGC	3	1	n3	0.981	85	69.569	6.83544	0.36	0.764706	0.777907	0.0385997
Gallid alphaherpesvirus 2	NC_002229	helicase-primase helicase subunit	Early	YP_001033933.1	TGT	3	1	n3	0.965	110	97.174	7.21995	0.947	0.745455	0.693702	0.0311538
Gallid alphaherpesvirus 2	NC_002229	helicase-primase helicase subunit	Early	YP_001033933.1	TCA	3	1	n3	0.114	90	98.043	6.98893	0.995	0.6	0.506916	0.0362867
Gallid alphaherpesvirus 2	NC_002229	helicase-primase helicase subunit	Early	YP_001033933.1	TCG	3	1	n3	0.887	69	59.935	6.91482	0.282	0.57971	0.608042	0.0473627
Gallid alphaherpesvirus 2	NC_002229	helicase-primase helicase subunit	Early	YP_001033933.1	TCC	3	1	n3	0.993	74	60.109	5.71971	0.026	0.527027	0.635177	0.0532668
Gallid alphaherpesvirus 2	NC_002229	helicase-primase helicase subunit	Early	YP_001033933.1	TCT	3	1	n3	0.101	80	87.947	6.80619	0.755	0.5375	0.511347	0.0392069
Gallid alphaherpesvirus 2	NC_002229	helicase-primase helicase subunit	Early	YP_001033933.1	TTA	3	1	n3	0.001	115	135.966	7.30772	0.925	0.582609	0.549483	0.0228296
Gallid alphaherpesvirus 2	NC_002229	helicase-primase helicase subunit	Early	YP_001033933.1	TTG	3	1	n3	0.986	123	103.182	7.9122	0.012	0.626016	0.700116	0.0335731
Gallid alphaherpesvirus 2	NC_002229	helicase-primase helicase subunit	Early	YP_001033933.1	TTC	3	1	n3	0.566	101	99.541	6.33722	0.654	0.732673	0.718534	0.0351088
Gallid alphaherpesvirus 2	NC_002229	helicase-primase helicase subunit	Early	YP_001033933.1	TTT	3	1	n3	0.695	154	148.985	7.98691	0.673	0.642857	0.632392	0.0242706
Gallid alphaherpesvirus 2	NC_002229	helicase-primase helicase subunit	Early	YP_001033933.1	WRC	3	1	n3	0.197	311	319.785	10.5356	0.643	0.73955	0.733954	0.016051
Gallid alphaherpesvirus 2	NC_002229	helicase-primase helicase subunit	Early	YP_001033933.1	SYC	3	1	n3	0.39	192	193.682	8.906	0.401	0.6875	0.693631	0.026357
Gallid alphaherpesvirus 2	NC_002229	helicase-primase helicase subunit	Early	YP_001033933.1	WA	2	1	n3	0.008	897	931.012	13.9112	0.615	0.629877	0.628137	0.0059442
Gallid alphaherpesvirus 2	NC_002229	helicase-primase helicase subunit	Early	YP_001033933.1	WA	2	0	n3	0.022	460	476.562	8.42758	0.543	0.71087	0.709733	0.00959873
Gallid alphaherpesvirus 2	NC_002229	helicase-primase helicase subunit	Early	YP_001033933.1	AA	2	0	n3	0.648	258	254.893	6.69907	0	0.655039	0.699698	0.013097
Gallid alphaherpesvirus 2	NC_002229	helicase-primase helicase subunit	Early	YP_001033933.1	TA	2	0	n3	0.004	202	221.669	7.71022	1	0.782178	0.721379	0.0186251
Gallid alphaherpesvirus 2	NC_002229	helicase-primase helicase subunit	Early	YP_001033933.1	CA	2	0	n3	0.714	172	167.627	7.44284	0.867	0.627907	0.601515	0.023018
Gallid alphaherpesvirus 2	NC_002229	helicase-primase helicase subunit	Early	YP_001033933.1	GA	2	0	n3	0.978	187	174.811	5.9941	0.231	0.775401	0.789347	0.0191464
Gallid alphaherpesvirus 2	NC_002229	capsid portal protein	Late	YP_001033934.1	AA	2	1	n3	0.957	394	377.749	9.07304	0.816	0.609137	0.598441	0.01168
Gallid alphaherpesvirus 2	NC_002229	capsid portal protein	Late	YP_001033934.1	AG	2	1	n3	0.022	235	253.645	9.03587	0.183	0.706383	0.722613	0.0186021
Gallid alphaherpesvirus 2	NC_002229	capsid portal protein	Late	YP_001033934.1	AC	2	1	n3	0	224	248.82	8.95565	0.999	0.799107	0.74346	0.0166971
Gallid alphaherpesvirus 2	NC_002229	capsid portal protein	Late	YP_001033934.1	AT	2	1	n3	0.986	428	400.786	11.7092	0.004	0.626168	0.646365	0.00763051
Gallid alphaherpesvirus 2	NC_002229	capsid portal protein	Late	YP_001033934.1	GA	2	1	n3	0.965	306	289.894	8.29354	0.021	0.676471	0.706725	0.0147397
Gallid alphaherpesvirus 2	NC_002229	capsid portal protein	Late	YP_001033934.1	GG	2	1	n3	0.685	165	160.806	7.49069	0.986	0.818182	0.760893	0.0237925
Gallid alphaherpesvirus 2	NC_002229	capsid portal protein	Late	YP_001033934.1	GC	2	1	n3	0.635	192	187.48	10.0129	0.259	0.760417	0.772269	0.017982
Gallid alphaherpesvirus 2	NC_002229	capsid portal protein	Late	YP_001033934.1	GT	2	1	n3	0	224	248.82	8.95565	0.526	0.629464	0.628811	0.0162028
Gallid alphaherpesvirus 2	NC_002229	capsid portal protein	Late	YP_001033934.1	CA	2	1	n3	0.876	285	272.937	9.73668	0.486	0.505263	0.505377	0.0146496
Gallid alphaherpesvirus 2	NC_002229	capsid portal protein	Late	YP_001033934.1	CG	2	1	n3	0.561	202	199.612	11.455	0.378	0.69802	0.701057	0.0116949
Gallid alphaherpesvirus 2	NC_002229	capsid portal protein	Late	YP_001033934.1	CC	2	1	n3	0.685	165	160.806	7.49069	0.003	0.587879	0.653025	0.0253585
Gallid alphaherpesvirus 2	NC_002229	capsid portal protein	Late	YP_001033934.1	CT	2	1	n3	0.022	235	253.645	9.03587	0.989	0.553191	0.511018	0.0175848
Gallid alphaherpesvirus 2	NC_002229	capsid portal protein	Late	YP_001033934.1	TA	2	1	n3	0.001	296	340.42	13.8996	0.814	0.631757	0.624414	0.00824942
Gallid alphaherpesvirus 2	NC_002229	capsid portal protein	Late	YP_001033934.1	TG	2	1	n3	0.876	285	272.937	9.73668	0.214	0.782456	0.795441	0.0159489
Gallid alphaherpesvirus 2	NC_002229	capsid portal protein	Late	YP_001033934.1	TC	2	1	n3	0.965	306	289.894	8.29354	0.679	0.794118	0.786471	0.0164785
Gallid alphaherpesvirus 2	NC_002229	capsid portal protein	Late	YP_001033934.1	TT	2	1	n3	0.957	394	377.749	9.07304	0.072	0.609137	0.628521	0.0135767
Gallid alphaherpesvirus 2	NC_002229	capsid portal protein	Late	YP_001033934.1	AAA	3	1	n3	0.978	126	111.95	6.87921	0.532	0.595238	0.593332	0.0256354
Gallid alphaherpesvirus 2	NC_002229	capsid portal protein	Late	YP_001033934.1	AAG	3	1	n3	0.078	66	73.339	5.60875	0.919	0.772727	0.717827	0.0397154
Gallid alphaherpesvirus 2	NC_002229	capsid portal protein	Late	YP_001033934.1	AAC	3	1	n3	0.873	86	78.195	6.27272	0.974	0.837209	0.76125	0.0388945
Gallid alphaherpesvirus 2	NC_002229	capsid portal protein	Late	YP_001033934.1	AAT	3	1	n3	0.573	115	113.265	6.69304	0.124	0.617391	0.649227	0.0290317
Gallid alphaherpesvirus 2	NC_002229	capsid portal protein	Late	YP_001033934.1	AGA	3	1	n3	0.228	80	84.257	6.34058	0.036	0.625	0.685408	0.0325607
[truncated: 6,403 more rows]

## Sheet: birdpyv_tc
Column1	species	accession	product	proteinid	motif	mut position	strand	shuffle	below	observed	expected	expectedsd	reptrfrac below	reptrfrac observed	reptrfrac expected	reptrfrac expectedsd	Kinetics
[truncated: 56 more rows]

[truncated: 5 more sheets: hsv1_TA_properfilteredCDUR, hsv1_TC_properfilteredCDUR, hsv1_TG_properfilteredCDUR, hsv1_TT_properfilteredCDUR, szpara_cdur_pvalues]
